# Supplementary material for: Cyclo­hexyl­methyl­ammonium N,N′-dicyclo­hexyl-N,N′-dimethyl-N′′-(2,2,2-trifluoro­acet­yl)phospho­nic triamide)
Source: Acta Crystallogr Sect E Struct Rep Online. 2008 Dec 10;65(Pt 1):o78. doi: 10.1107/S1600536808040737 (PMC2967987; doi:10.1107/S1600536808040737)
Supplement: Supplementary file 1 [file e-65-00o78-sup1.cif]

##############################################################################
###                                                                        ###
###        Electronic paper (Acta Crystallographica Section E)             ###
###                                                                        ###
##############################################################################
#                                                                            #
# This CIF contains the data in a paper accepted for publication in Acta     #
# Crystallographica Section E. It conforms to the requirements of Notes      #
# for Authors for Section E, and has been peer reviewed under the auspices   #
# of the IUCr Commission on Journals.                                        #
#                                                                            #
# Full details of the Crystallographic Information File format               #
# are given in the paper "The Crystallographic Information File (CIF):       #
# a New Standard Archive File for Crystallography" by S. R. Hall, F. H.      #
# Allen and I. D. Brown [Acta Cryst. (1991), A47, 655-685].                  #
#                                                                            #
# The current version of the core CIF dictionary is obtainable from          #
# ftp://ftp.iucr.org/pub/cif_core.dic. The current version number is 2.4.    #
#                                                                            #
# Software is freely available for graphical display of the structure(s) in  #
# this CIF.  For information consult the CIF home page http://www.iucr.org/  #
# cif/home.html                                                              #
#                                                                            #
# This file may be used for bona fide research purposes within the           #
# scientific community so long as proper attribution is given to the journal # 
# article from which it was obtained.                                        #
#                                                                            #
##############################################################################
                                             
data_I
_audit_creation_method     SHELXL-97
_chemical_name_systematic
;
Cyclohexylmethylammonium
<i>N</i>,<i>N</i>'-dicyclohexyl-<i>N</i>,<i>N</i>'-dimethyl-<i>N</i>''-
(2,2,2-trifluoroacetyl)phosphonic triamide)
;
_chemical_name_common     ?
_chemical_formula_moiety     'C7 H16 N +, C16 H28 F3 N3 O2 P -'
_chemical_formula_sum     'C23 H44 F3 N4 O2 P'
_chemical_formula_iupac     'C7 H16 N +, C16 H28 F3 N3 O2 P -'
_chemical_formula_weight     496.59
_chemical_melting_point     ?
_symmetry_cell_setting     monoclinic
_symmetry_space_group_name_H-M     'P 21/c'
_symmetry_space_group_name_Hall     '-P 2ybc'
loop_
    _symmetry_equiv_pos_as_xyz
    'x, y, z'
    '-x, y+1/2, -z+1/2'
    '-x, -y, -z'
    'x, -y-1/2, z-1/2'
_cell_length_a     9.183(3)
_cell_length_b     30.893(7)
_cell_length_c     9.241(2)
_cell_angle_alpha     90.00
_cell_angle_beta     93.039(7)
_cell_angle_gamma     90.00
_cell_volume     2617.9(12)
_cell_formula_units_Z     4
_cell_measurement_reflns_used     365
_cell_measurement_theta_min     2
_cell_measurement_theta_max     25
_cell_measurement_temperature     120(2)
_exptl_crystal_description     prism
_exptl_crystal_colour     colorless
_exptl_crystal_size_max     0.40
_exptl_crystal_size_mid     0.30
_exptl_crystal_size_min     0.25
_exptl_crystal_density_diffrn     1.260
_exptl_crystal_density_meas     ?
_exptl_crystal_density_method     'not measured'
_exptl_crystal_F_000     1072
_exptl_absorpt_coefficient_mu     0.153
_exptl_absorpt_correction_type     'multi-scan'
_exptl_absorpt_process_details     '(SADABS; Sheldrick, 1996)'
_exptl_absorpt_correction_T_min     0.947
_exptl_absorpt_correction_T_max     0.969
_exptl_special_details
;
;
_diffrn_ambient_temperature     120(2)
_diffrn_radiation_type     MoK\a
_diffrn_radiation_wavelength     0.71073
_diffrn_radiation_source     'fine-focus sealed tube'
_diffrn_radiation_monochromator     graphite
_diffrn_measurement_device_type     'Bruker SMART 1000 CCD area-detector'
_diffrn_measurement_method     '\f and \w'
_diffrn_detector_area_resol_mean     ?
_diffrn_reflns_number     23153
_diffrn_reflns_av_R_equivalents     0.0642
_diffrn_reflns_av_sigmaI/netI     0.0851
_diffrn_reflns_theta_min     2.22
_diffrn_reflns_theta_max     26.00
_diffrn_reflns_theta_full     26.00
_diffrn_measured_fraction_theta_max     1.000
_diffrn_measured_fraction_theta_full     1.000
_diffrn_reflns_limit_h_min     -11
_diffrn_reflns_limit_h_max     11
_diffrn_reflns_limit_k_min     -38
_diffrn_reflns_limit_k_max     37
_diffrn_reflns_limit_l_min     -11
_diffrn_reflns_limit_l_max     11
_diffrn_standards_number     ?
_diffrn_standards_interval_count     ?
_diffrn_standards_interval_time     ?
_diffrn_standards_decay_%     ?
_refine_special_details
;
Refinement of <i>F</i>^2^ against ALL reflections. The weighted <i>R</i>-factor
<i>wR</i> and goodness of fit <i>S</i> are based on <i>F</i>^2^, conventional
<i>R</i>-factors <i>R</i> are based on <i>F</i>, with <i>F</i> set to zero for
negative <i>F</i>^2^. The threshold expression of <i>F</i>^2^ >
\s(<i>F</i>^2^) is used only for calculating <i>R</i>-factors(gt) <i>etc</i>.
and is not relevant to the choice of reflections for refinement.
<i>R</i>-factors based on <i>F</i>^2^ are statistically about twice as large
as those based on <i>F</i>, and <i>R</i>- factors based on ALL data will be
even larger.
;
_reflns_number_total     5148
_reflns_number_gt     2673
_reflns_threshold_expression     'I>2\s(I)'
_refine_ls_structure_factor_coef     Fsqd
_refine_ls_matrix_type     full
_refine_ls_R_factor_all     0.1082
_refine_ls_R_factor_gt     0.0595
_refine_ls_wR_factor_gt     0.1040
_refine_ls_wR_factor_ref     0.1129
_refine_ls_goodness_of_fit_ref     1.080
_refine_ls_restrained_S_all     1.080
_refine_ls_number_reflns     5148
_refine_ls_number_parameters     304
_refine_ls_number_restraints     0
_refine_ls_hydrogen_treatment     constr
_refine_ls_weighting_scheme     calc
_refine_ls_weighting_details
            'calc w=1/[\s^2^(Fo^2^)+(0.0126P)^2^+2.4P] where P=(Fo^2^+2Fc^2^)/3'
_atom_sites_solution_hydrogens     geom
_atom_sites_solution_primary     direct
_atom_sites_solution_secondary     difmap
_refine_ls_shift/su_max     0.004
_refine_ls_shift/su_mean     0.000
_refine_diff_density_max     0.334
_refine_diff_density_min     -0.316
_refine_ls_extinction_method     none
_refine_ls_extinction_coef     ?
loop_
    _atom_type_symbol
    _atom_type_description
    _atom_type_scat_dispersion_real
    _atom_type_scat_dispersion_imag
    _atom_type_scat_source
    'C' 'C' 0.0033 0.0016
                         'International Tables Vol C Tables 4.2.6.8 and 6.1.1.4'
    'H' 'H' 0.0000 0.0000
                         'International Tables Vol C Tables 4.2.6.8 and 6.1.1.4'
    'Li' 'Li' -0.0003 0.0001
                         'International Tables Vol C Tables 4.2.6.8 and 6.1.1.4'
    'N' 'N' 0.0061 0.0033
                         'International Tables Vol C Tables 4.2.6.8 and 6.1.1.4'
    'O' 'O' 0.0106 0.0060
                         'International Tables Vol C Tables 4.2.6.8 and 6.1.1.4'
    'F' 'F' 0.0171 0.0103
                         'International Tables Vol C Tables 4.2.6.8 and 6.1.1.4'
    'P' 'P' 0.1023 0.0942
                         'International Tables Vol C Tables 4.2.6.8 and 6.1.1.4'
_computing_data_collection     'SMART (Bruker, 1998)'
_computing_cell_refinement     'SAINT-Plus (Bruker, 1998)'
_computing_data_reduction     'SAINT-Plus (Bruker, 1998)'
_computing_structure_solution     'SHELXTL (Sheldrick, 2008)'
_computing_structure_refinement     'SHELXTL (Sheldrick, 2008)'
_computing_molecular_graphics     'DIAMOND (Brandenburg, 2001)'
_computing_publication_material     'SHELXTL (Sheldrick, 2008)'
loop_
    _atom_site_type_symbol
    _atom_site_label
    _atom_site_fract_x
    _atom_site_fract_y
    _atom_site_fract_z
    _atom_site_U_iso_or_equiv
    _atom_site_adp_type
    _atom_site_calc_flag
    _atom_site_refinement_flags
    _atom_site_occupancy
    _atom_site_disorder_assembly
    _atom_site_disorder_group
    P P1 0.59626(9) 0.11209(3) 0.00482(9) 0.0277(2) Uani d . 1 . .
    F F1 0.8519(2) 0.13212(8) -0.3599(2) 0.0674(7) Uani d . 1 . .
    F F2 1.0171(2) 0.15024(6) -0.2005(2) 0.0605(6) Uani d . 1 . .
    F F3 1.0165(2) 0.08688(6) -0.2932(2) 0.0498(5) Uani d . 1 . .
    O O1 0.5406(2) 0.06625(6) 0.0163(2) 0.0306(5) Uani d . 1 . .
    O O2 0.9035(2) 0.07648(7) -0.0331(2) 0.0381(6) Uani d . 1 . .
    N N1 0.7111(3) 0.12011(8) -0.1208(3) 0.0285(6) Uani d . 1 . .
    N N2 0.4692(3) 0.14801(7) -0.0417(3) 0.0250(6) Uani d . 1 . .
    N N3 0.6583(3) 0.12719(7) 0.1670(3) 0.0280(6) Uani d . 1 . .
    N N4 0.3080(3) 0.01010(8) 0.0416(3) 0.0300(6) Uani d . 1 . .
    H H4NA 0.3810 0.0319 0.0427 0.029(9) Uiso d R 1 . .
    H H4NB 0.3547 -0.0172 0.0350 0.051(11) Uiso d R 1 . .
    C C1 0.8390(3) 0.10240(10) -0.1197(3) 0.0302(8) Uani d . 1 . .
    C C2 0.9298(3) 0.11769(11) -0.2449(4) 0.0330(8) Uani d . 1 . .
    C C3 0.3392(3) 0.14748(10) 0.0448(3) 0.0348(8) Uani d . 1 . .
    H H3A 0.2959 0.1765 0.0455 0.052 Uiso calc R 1 . .
    H H3B 0.3672 0.1387 0.1444 0.052 Uiso calc R 1 . .
    H H3C 0.2679 0.1269 0.0023 0.052 Uiso calc R 1 . .
    C C4 0.4473(3) 0.16366(9) -0.1935(3) 0.0259(7) Uani d . 1 . .
    H H4A 0.5466 0.1700 -0.2277 0.031 Uiso calc R 1 . .
    C C5 0.3796(3) 0.13003(10) -0.2974(3) 0.0317(8) Uani d . 1 . .
    H H5A 0.2808 0.1225 -0.2674 0.038 Uiso calc R 1 . .
    H H5B 0.4395 0.1034 -0.2929 0.038 Uiso calc R 1 . .
    C C6 0.3694(4) 0.14714(11) -0.4532(3) 0.0411(9) Uani d . 1 . .
    H H6A 0.4689 0.1512 -0.4873 0.049 Uiso calc R 1 . .
    H H6B 0.3186 0.1256 -0.5170 0.049 Uiso calc R 1 . .
    C C7 0.2875(4) 0.18992(11) -0.4631(4) 0.0443(9) Uani d . 1 . .
    H H7A 0.2889 0.2012 -0.5633 0.053 Uiso calc R 1 . .
    H H7B 0.1845 0.1851 -0.4406 0.053 Uiso calc R 1 . .
    C C8 0.3553(4) 0.22305(10) -0.3587(4) 0.0411(9) Uani d . 1 . .
    H H8A 0.2965 0.2499 -0.3638 0.049 Uiso calc R 1 . .
    H H8B 0.4547 0.2302 -0.3877 0.049 Uiso calc R 1 . .
    C C9 0.3634(4) 0.20606(10) -0.2029(3) 0.0340(8) Uani d . 1 . .
    H H9A 0.4125 0.2277 -0.1381 0.041 Uiso calc R 1 . .
    H H9B 0.2636 0.2015 -0.1703 0.041 Uiso calc R 1 . .
    C C10 0.6862(4) 0.09517(10) 0.2826(3) 0.0391(9) Uani d . 1 . .
    H H10A 0.6866 0.1096 0.3770 0.059 Uiso calc R 1 . .
    H H10B 0.7811 0.0815 0.2709 0.059 Uiso calc R 1 . .
    H H10C 0.6095 0.0731 0.2769 0.059 Uiso calc R 1 . .
    C C11 0.7380(3) 0.16853(9) 0.1839(3) 0.0292(8) Uani d . 1 . .
    H H11A 0.7251 0.1840 0.0889 0.035 Uiso calc R 1 . .
    C C12 0.9025(3) 0.16295(10) 0.2143(4) 0.0357(8) Uani d . 1 . .
    H H12A 0.9204 0.1477 0.3079 0.043 Uiso calc R 1 . .
    H H12B 0.9424 0.1449 0.1374 0.043 Uiso calc R 1 . .
    C C13 0.9808(4) 0.20648(11) 0.2202(4) 0.0472(10) Uani d . 1 . .
    H H13A 1.0859 0.2019 0.2448 0.057 Uiso calc R 1 . .
    H H13B 0.9710 0.2205 0.1239 0.057 Uiso calc R 1 . .
    C C14 0.9170(4) 0.23579(11) 0.3327(4) 0.0504(10) Uani d . 1 . .
    H H14A 0.9658 0.2643 0.3314 0.060 Uiso calc R 1 . .
    H H14B 0.9357 0.2230 0.4302 0.060 Uiso calc R 1 . .
    C C15 0.7527(4) 0.24187(11) 0.3035(4) 0.0482(10) Uani d . 1 . .
    H H15A 0.7342 0.2574 0.2106 0.058 Uiso calc R 1 . .
    H H15B 0.7133 0.2597 0.3815 0.058 Uiso calc R 1 . .
    C C16 0.6749(4) 0.19793(10) 0.2965(4) 0.0403(9) Uani d . 1 . .
    H H16A 0.6849 0.1838 0.3927 0.048 Uiso calc R 1 . .
    H H16B 0.5697 0.2024 0.2722 0.048 Uiso calc R 1 . .
    C C17 0.2070(3) 0.01882(10) -0.0858(3) 0.0367(9) Uani d . 1 . .
    H H17A 0.2635 0.0236 -0.1715 0.055 Uiso calc R 1 . .
    H H17B 0.1490 0.0447 -0.0674 0.055 Uiso calc R 1 . .
    H H17C 0.1420 -0.0060 -0.1026 0.055 Uiso calc R 1 . .
    C C18 0.2394(3) 0.00821(10) 0.1845(3) 0.0299(8) Uani d . 1 . .
    H H18A 0.1527 -0.0114 0.1745 0.036 Uiso calc R 1 . .
    C C19 0.3478(4) -0.01118(10) 0.2964(3) 0.0364(9) Uani d . 1 . .
    H H19A 0.4363 0.0071 0.3050 0.044 Uiso calc R 1 . .
    H H19B 0.3770 -0.0404 0.2646 0.044 Uiso calc R 1 . .
    C C20 0.2801(4) -0.01433(11) 0.4438(3) 0.0430(9) Uani d . 1 . .
    H H20A 0.1985 -0.0353 0.4375 0.052 Uiso calc R 1 . .
    H H20B 0.3541 -0.0252 0.5167 0.052 Uiso calc R 1 . .
    C C21 0.2246(4) 0.02903(11) 0.4918(4) 0.0454(10) Uani d . 1 . .
    H H21A 0.3080 0.0489 0.5107 0.054 Uiso calc R 1 . .
    H H21B 0.1745 0.0254 0.5833 0.054 Uiso calc R 1 . .
    C C22 0.1197(4) 0.04878(11) 0.3780(3) 0.0437(9) Uani d . 1 . .
    H H22A 0.0902 0.0779 0.4102 0.052 Uiso calc R 1 . .
    H H22B 0.0309 0.0306 0.3674 0.052 Uiso calc R 1 . .
    C C23 0.1878(4) 0.05249(10) 0.2320(3) 0.0357(8) Uani d . 1 . .
    H H23A 0.1151 0.0641 0.1590 0.043 Uiso calc R 1 . .
    H H23B 0.2714 0.0728 0.2397 0.043 Uiso calc R 1 . .
loop_
    _atom_site_aniso_label
    _atom_site_aniso_U_11
    _atom_site_aniso_U_22
    _atom_site_aniso_U_33
    _atom_site_aniso_U_12
    _atom_site_aniso_U_13
    _atom_site_aniso_U_23
    P1 0.0272(5) 0.0257(5) 0.0301(5) -0.0010(4) 0.0017(4) 0.0008(4)
    F1 0.0449(13) 0.112(2) 0.0460(13) 0.0198(13) 0.0116(11) 0.0314(13)
    F2 0.0560(14) 0.0487(13) 0.0793(16) -0.0186(11) 0.0286(12) -0.0111(12)
    F3 0.0466(13) 0.0509(13) 0.0535(13) 0.0069(10) 0.0170(10) -0.0057(11)
    O1 0.0307(12) 0.0241(12) 0.0372(13) -0.0017(10) 0.0042(10) 0.0018(10)
    O2 0.0367(14) 0.0360(14) 0.0416(14) 0.0078(11) 0.0014(11) 0.0029(11)
    N1 0.0212(14) 0.0337(16) 0.0304(15) 0.0044(12) 0.0008(12) 0.0002(12)
    N2 0.0265(15) 0.0242(14) 0.0249(14) -0.0005(11) 0.0056(12) 0.0033(11)
    N3 0.0345(16) 0.0223(14) 0.0268(15) -0.0040(12) -0.0019(12) 0.0018(12)
    N4 0.0331(16) 0.0260(16) 0.0308(16) 0.0019(13) 0.0009(13) 0.0012(12)
    C1 0.031(2) 0.0290(19) 0.0299(19) -0.0028(16) -0.0004(16) -0.0024(15)
    C2 0.0264(19) 0.032(2) 0.040(2) 0.0042(16) -0.0021(16) -0.0007(16)
    C3 0.036(2) 0.0320(19) 0.037(2) 0.0024(16) 0.0092(17) 0.0039(16)
    C4 0.0234(17) 0.0253(17) 0.0294(18) 0.0005(14) 0.0044(14) 0.0060(14)
    C5 0.0325(19) 0.0283(18) 0.0338(19) 0.0005(15) -0.0027(15) 0.0034(15)
    C6 0.050(2) 0.039(2) 0.034(2) -0.0105(18) -0.0064(17) -0.0030(17)
    C7 0.040(2) 0.048(2) 0.044(2) -0.0035(18) -0.0075(18) 0.0165(19)
    C8 0.044(2) 0.032(2) 0.047(2) 0.0049(17) -0.0007(18) 0.0093(17)
    C9 0.037(2) 0.0297(19) 0.036(2) -0.0004(15) 0.0036(16) 0.0043(16)
    C10 0.054(2) 0.0310(19) 0.031(2) -0.0043(17) -0.0053(17) 0.0073(16)
    C11 0.035(2) 0.0261(18) 0.0258(18) -0.0052(15) -0.0029(15) 0.0027(14)
    C12 0.036(2) 0.038(2) 0.033(2) -0.0044(16) 0.0010(16) -0.0048(16)
    C13 0.043(2) 0.053(2) 0.045(2) -0.0163(19) -0.0068(19) 0.0032(19)
    C14 0.060(3) 0.035(2) 0.054(3) -0.0102(19) -0.015(2) -0.0093(19)
    C15 0.053(3) 0.036(2) 0.055(3) 0.0040(18) -0.005(2) -0.0125(19)
    C16 0.040(2) 0.033(2) 0.047(2) 0.0020(17) -0.0012(18) -0.0059(17)
    C17 0.041(2) 0.041(2) 0.0278(19) 0.0017(17) -0.0061(16) 0.0043(16)
    C18 0.032(2) 0.0329(19) 0.0247(18) -0.0010(15) 0.0033(15) 0.0027(15)
    C19 0.041(2) 0.031(2) 0.036(2) 0.0006(16) -0.0051(17) 0.0008(16)
    C20 0.058(3) 0.038(2) 0.032(2) -0.0026(18) -0.0092(18) 0.0079(17)
    C21 0.062(3) 0.047(2) 0.027(2) -0.001(2) 0.0042(18) -0.0015(17)
    C22 0.051(2) 0.045(2) 0.036(2) 0.0031(18) 0.0105(18) -0.0010(18)
    C23 0.042(2) 0.034(2) 0.031(2) 0.0049(16) -0.0007(16) 0.0026(15)
_geom_special_details
;
All e.s.d.'s (except the e.s.d. in the dihedral angle between two l.s. planes)
are estimated using the full covariance matrix. The cell e.s.d.'s are taken
into account individually in the estimation of e.s.d.'s in distances, angles
and torsion angles; correlations between e.s.d.'s in cell parameters are only
used when they are defined by crystal symmetry. An approximate (isotropic)
treatment of cell e.s.d.'s is used for estimating e.s.d.'s involving l.s.
planes.
;
loop_
    _geom_bond_atom_site_label_1
    _geom_bond_atom_site_label_2
    _geom_bond_site_symmetry_2
    _geom_bond_distance
    _geom_bond_publ_flag
    P1 O1 . 1.511(2) ?
    P1 N1 . 1.629(3) ?
    P1 N3 . 1.643(2) ?
    P1 N2 . 1.651(2) ?
    F1 C2 . 1.326(3) ?
    F2 C2 . 1.337(3) ?
    F3 C2 . 1.333(3) ?
    O2 C1 . 1.258(3) ?
    N1 C1 . 1.295(4) ?
    N2 C3 . 1.472(3) ?
    N2 C4 . 1.487(3) ?
    N3 C10 . 1.468(4) ?
    N3 C11 . 1.476(3) ?
    N4 C17 . 1.484(4) ?
    N4 C18 . 1.494(4) ?
    N4 H4NA . 0.9502 ?
    N4 H4NB . 0.9499 ?
    C1 C2 . 1.536(4) ?
    C3 H3A . 0.9800 ?
    C3 H3B . 0.9800 ?
    C3 H3C . 0.9800 ?
    C4 C9 . 1.520(4) ?
    C4 C5 . 1.525(4) ?
    C4 H4A . 1.0000 ?
    C5 C6 . 1.531(4) ?
    C5 H5A . 0.9900 ?
    C5 H5B . 0.9900 ?
    C6 C7 . 1.521(4) ?
    C6 H6A . 0.9900 ?
    C6 H6B . 0.9900 ?
    C7 C8 . 1.517(4) ?
    C7 H7A . 0.9900 ?
    C7 H7B . 0.9900 ?
    C8 C9 . 1.531(4) ?
    C8 H8A . 0.9900 ?
    C8 H8B . 0.9900 ?
    C9 H9A . 0.9900 ?
    C9 H9B . 0.9900 ?
    C10 H10A . 0.9800 ?
    C10 H10B . 0.9800 ?
    C10 H10C . 0.9800 ?
    C11 C16 . 1.519(4) ?
    C11 C12 . 1.531(4) ?
    C11 H11A . 1.0000 ?
    C12 C13 . 1.525(4) ?
    C12 H12A . 0.9900 ?
    C12 H12B . 0.9900 ?
    C13 C14 . 1.520(5) ?
    C13 H13A . 0.9900 ?
    C13 H13B . 0.9900 ?
    C14 C15 . 1.530(5) ?
    C14 H14A . 0.9900 ?
    C14 H14B . 0.9900 ?
    C15 C16 . 1.534(4) ?
    C15 H15A . 0.9900 ?
    C15 H15B . 0.9900 ?
    C16 H16A . 0.9900 ?
    C16 H16B . 0.9900 ?
    C17 H17A . 0.9800 ?
    C17 H17B . 0.9800 ?
    C17 H17C . 0.9800 ?
    C18 C23 . 1.520(4) ?
    C18 C19 . 1.520(4) ?
    C18 H18A . 1.0000 ?
    C19 C20 . 1.530(4) ?
    C19 H19A . 0.9900 ?
    C19 H19B . 0.9900 ?
    C20 C21 . 1.509(4) ?
    C20 H20A . 0.9900 ?
    C20 H20B . 0.9900 ?
    C21 C22 . 1.516(4) ?
    C21 H21A . 0.9900 ?
    C21 H21B . 0.9900 ?
    C22 C23 . 1.521(4) ?
    C22 H22A . 0.9900 ?
    C22 H22B . 0.9900 ?
    C23 H23A . 0.9900 ?
    C23 H23B . 0.9900 ?
loop_
    _geom_angle_atom_site_label_1
    _geom_angle_atom_site_label_2
    _geom_angle_atom_site_label_3
    _geom_angle_site_symmetry_1
    _geom_angle_site_symmetry_3
    _geom_angle
    _geom_angle_publ_flag
    O1 P1 N1 . . 115.26(13) ?
    O1 P1 N3 . . 107.72(12) ?
    N1 P1 N3 . . 113.65(13) ?
    O1 P1 N2 . . 114.29(12) ?
    N1 P1 N2 . . 100.79(12) ?
    N3 P1 N2 . . 104.66(12) ?
    C1 N1 P1 . . 123.4(2) ?
    C3 N2 C4 . . 116.3(2) ?
    C3 N2 P1 . . 115.67(19) ?
    C4 N2 P1 . . 121.53(19) ?
    C10 N3 C11 . . 116.1(2) ?
    C10 N3 P1 . . 120.7(2) ?
    C11 N3 P1 . . 119.19(19) ?
    C17 N4 C18 . . 115.7(2) ?
    C17 N4 H4NA . . 106.9 ?
    C18 N4 H4NA . . 110.4 ?
    C17 N4 H4NB . . 112.1 ?
    C18 N4 H4NB . . 103.6 ?
    H4NA N4 H4NB . . 108.1 ?
    O2 C1 N1 . . 132.1(3) ?
    O2 C1 C2 . . 114.8(3) ?
    N1 C1 C2 . . 113.1(3) ?
    F1 C2 F3 . . 106.1(3) ?
    F1 C2 F2 . . 106.4(3) ?
    F3 C2 F2 . . 106.3(3) ?
    F1 C2 C1 . . 114.6(3) ?
    F3 C2 C1 . . 113.0(3) ?
    F2 C2 C1 . . 109.9(3) ?
    N2 C3 H3A . . 109.5 ?
    N2 C3 H3B . . 109.5 ?
    H3A C3 H3B . . 109.5 ?
    N2 C3 H3C . . 109.5 ?
    H3A C3 H3C . . 109.5 ?
    H3B C3 H3C . . 109.5 ?
    N2 C4 C9 . . 112.1(2) ?
    N2 C4 C5 . . 113.8(2) ?
    C9 C4 C5 . . 111.3(2) ?
    N2 C4 H4A . . 106.4 ?
    C9 C4 H4A . . 106.4 ?
    C5 C4 H4A . . 106.4 ?
    C4 C5 C6 . . 111.1(2) ?
    C4 C5 H5A . . 109.4 ?
    C6 C5 H5A . . 109.4 ?
    C4 C5 H5B . . 109.4 ?
    C6 C5 H5B . . 109.4 ?
    H5A C5 H5B . . 108.0 ?
    C7 C6 C5 . . 111.2(3) ?
    C7 C6 H6A . . 109.4 ?
    C5 C6 H6A . . 109.4 ?
    C7 C6 H6B . . 109.4 ?
    C5 C6 H6B . . 109.4 ?
    H6A C6 H6B . . 108.0 ?
    C8 C7 C6 . . 111.3(3) ?
    C8 C7 H7A . . 109.4 ?
    C6 C7 H7A . . 109.4 ?
    C8 C7 H7B . . 109.4 ?
    C6 C7 H7B . . 109.4 ?
    H7A C7 H7B . . 108.0 ?
    C7 C8 C9 . . 111.4(3) ?
    C7 C8 H8A . . 109.3 ?
    C9 C8 H8A . . 109.3 ?
    C7 C8 H8B . . 109.3 ?
    C9 C8 H8B . . 109.3 ?
    H8A C8 H8B . . 108.0 ?
    C4 C9 C8 . . 110.4(3) ?
    C4 C9 H9A . . 109.6 ?
    C8 C9 H9A . . 109.6 ?
    C4 C9 H9B . . 109.6 ?
    C8 C9 H9B . . 109.6 ?
    H9A C9 H9B . . 108.1 ?
    N3 C10 H10A . . 109.5 ?
    N3 C10 H10B . . 109.5 ?
    H10A C10 H10B . . 109.5 ?
    N3 C10 H10C . . 109.5 ?
    H10A C10 H10C . . 109.5 ?
    H10B C10 H10C . . 109.5 ?
    N3 C11 C16 . . 112.6(3) ?
    N3 C11 C12 . . 113.6(2) ?
    C16 C11 C12 . . 110.5(3) ?
    N3 C11 H11A . . 106.5 ?
    C16 C11 H11A . . 106.5 ?
    C12 C11 H11A . . 106.5 ?
    C13 C12 C11 . . 111.5(3) ?
    C13 C12 H12A . . 109.3 ?
    C11 C12 H12A . . 109.3 ?
    C13 C12 H12B . . 109.3 ?
    C11 C12 H12B . . 109.3 ?
    H12A C12 H12B . . 108.0 ?
    C14 C13 C12 . . 110.6(3) ?
    C14 C13 H13A . . 109.5 ?
    C12 C13 H13A . . 109.5 ?
    C14 C13 H13B . . 109.5 ?
    C12 C13 H13B . . 109.5 ?
    H13A C13 H13B . . 108.1 ?
    C13 C14 C15 . . 111.4(3) ?
    C13 C14 H14A . . 109.3 ?
    C15 C14 H14A . . 109.3 ?
    C13 C14 H14B . . 109.3 ?
    C15 C14 H14B . . 109.3 ?
    H14A C14 H14B . . 108.0 ?
    C14 C15 C16 . . 110.6(3) ?
    C14 C15 H15A . . 109.5 ?
    C16 C15 H15A . . 109.5 ?
    C14 C15 H15B . . 109.5 ?
    C16 C15 H15B . . 109.5 ?
    H15A C15 H15B . . 108.1 ?
    C11 C16 C15 . . 111.4(3) ?
    C11 C16 H16A . . 109.4 ?
    C15 C16 H16A . . 109.4 ?
    C11 C16 H16B . . 109.4 ?
    C15 C16 H16B . . 109.4 ?
    H16A C16 H16B . . 108.0 ?
    N4 C17 H17A . . 109.5 ?
    N4 C17 H17B . . 109.5 ?
    H17A C17 H17B . . 109.5 ?
    N4 C17 H17C . . 109.5 ?
    H17A C17 H17C . . 109.5 ?
    H17B C17 H17C . . 109.5 ?
    N4 C18 C23 . . 111.9(2) ?
    N4 C18 C19 . . 108.9(2) ?
    C23 C18 C19 . . 111.2(3) ?
    N4 C18 H18A . . 108.2 ?
    C23 C18 H18A . . 108.2 ?
    C19 C18 H18A . . 108.2 ?
    C18 C19 C20 . . 110.4(3) ?
    C18 C19 H19A . . 109.6 ?
    C20 C19 H19A . . 109.6 ?
    C18 C19 H19B . . 109.6 ?
    C20 C19 H19B . . 109.6 ?
    H19A C19 H19B . . 108.1 ?
    C21 C20 C19 . . 111.4(3) ?
    C21 C20 H20A . . 109.3 ?
    C19 C20 H20A . . 109.3 ?
    C21 C20 H20B . . 109.3 ?
    C19 C20 H20B . . 109.3 ?
    H20A C20 H20B . . 108.0 ?
    C20 C21 C22 . . 111.5(3) ?
    C20 C21 H21A . . 109.3 ?
    C22 C21 H21A . . 109.3 ?
    C20 C21 H21B . . 109.3 ?
    C22 C21 H21B . . 109.3 ?
    H21A C21 H21B . . 108.0 ?
    C21 C22 C23 . . 111.7(3) ?
    C21 C22 H22A . . 109.3 ?
    C23 C22 H22A . . 109.3 ?
    C21 C22 H22B . . 109.3 ?
    C23 C22 H22B . . 109.3 ?
    H22A C22 H22B . . 107.9 ?
    C18 C23 C22 . . 109.7(3) ?
    C18 C23 H23A . . 109.7 ?
    C22 C23 H23A . . 109.7 ?
    C18 C23 H23B . . 109.7 ?
    C22 C23 H23B . . 109.7 ?
    H23A C23 H23B . . 108.2 ?
loop_
    _geom_torsion_atom_site_label_1
    _geom_torsion_atom_site_label_2
    _geom_torsion_atom_site_label_3
    _geom_torsion_atom_site_label_4
    _geom_torsion_site_symmetry_1
    _geom_torsion_site_symmetry_2
    _geom_torsion_site_symmetry_3
    _geom_torsion_site_symmetry_4
    _geom_torsion
    _geom_torsion_publ_flag
    O1 P1 N1 C1 . . . . -64.8(3) ?
    N3 P1 N1 C1 . . . . 60.3(3) ?
    N2 P1 N1 C1 . . . . 171.7(2) ?
    O1 P1 N2 C3 . . . . 51.3(2) ?
    N1 P1 N2 C3 . . . . 175.5(2) ?
    N3 P1 N2 C3 . . . . -66.3(2) ?
    O1 P1 N2 C4 . . . . -99.4(2) ?
    N1 P1 N2 C4 . . . . 24.9(2) ?
    N3 P1 N2 C4 . . . . 143.0(2) ?
    O1 P1 N3 C10 . . . . 14.9(3) ?
    N1 P1 N3 C10 . . . . -114.1(2) ?
    N2 P1 N3 C10 . . . . 136.9(2) ?
    O1 P1 N3 C11 . . . . 171.6(2) ?
    N1 P1 N3 C11 . . . . 42.6(3) ?
    N2 P1 N3 C11 . . . . -66.4(2) ?
    P1 N1 C1 O2 . . . . 1.1(5) ?
    P1 N1 C1 C2 . . . . -176.0(2) ?
    O2 C1 C2 F1 . . . . 157.9(3) ?
    N1 C1 C2 F1 . . . . -24.4(4) ?
    O2 C1 C2 F3 . . . . 36.2(4) ?
    N1 C1 C2 F3 . . . . -146.1(3) ?
    O2 C1 C2 F2 . . . . -82.3(3) ?
    N1 C1 C2 F2 . . . . 95.3(3) ?
    C3 N2 C4 C9 . . . . 48.6(3) ?
    P1 N2 C4 C9 . . . . -161.0(2) ?
    C3 N2 C4 C5 . . . . -78.8(3) ?
    P1 N2 C4 C5 . . . . 71.7(3) ?
    N2 C4 C5 C6 . . . . -176.2(2) ?
    C9 C4 C5 C6 . . . . 56.0(3) ?
    C4 C5 C6 C7 . . . . -54.9(4) ?
    C5 C6 C7 C8 . . . . 55.0(4) ?
    C6 C7 C8 C9 . . . . -55.9(4) ?
    N2 C4 C9 C8 . . . . 174.9(2) ?
    C5 C4 C9 C8 . . . . -56.4(3) ?
    C7 C8 C9 C4 . . . . 56.4(4) ?
    C10 N3 C11 C16 . . . . -75.6(3) ?
    P1 N3 C11 C16 . . . . 126.7(2) ?
    C10 N3 C11 C12 . . . . 51.0(4) ?
    P1 N3 C11 C12 . . . . -106.8(3) ?
    N3 C11 C12 C13 . . . . 176.0(3) ?
    C16 C11 C12 C13 . . . . -56.3(4) ?
    C11 C12 C13 C14 . . . . 56.4(4) ?
    C12 C13 C14 C15 . . . . -56.2(4) ?
    C13 C14 C15 C16 . . . . 55.9(4) ?
    N3 C11 C16 C15 . . . . -175.8(3) ?
    C12 C11 C16 C15 . . . . 56.0(4) ?
    C14 C15 C16 C11 . . . . -55.9(4) ?
    C17 N4 C18 C23 . . . . -69.9(3) ?
    C17 N4 C18 C19 . . . . 166.7(3) ?
    N4 C18 C19 C20 . . . . -179.0(3) ?
    C23 C18 C19 C20 . . . . 57.2(3) ?
    C18 C19 C20 C21 . . . . -55.3(4) ?
    C19 C20 C21 C22 . . . . 54.5(4) ?
    C20 C21 C22 C23 . . . . -55.5(4) ?
    N4 C18 C23 C22 . . . . -179.7(3) ?
    C19 C18 C23 C22 . . . . -57.7(4) ?
    C21 C22 C23 C18 . . . . 56.5(4) ?
loop_
    _geom_hbond_atom_site_label_D
    _geom_hbond_atom_site_label_H
    _geom_hbond_atom_site_label_A
    _geom_hbond_site_symmetry_A
    _geom_hbond_distance_DH
    _geom_hbond_distance_HA
    _geom_hbond_distance_DA
    _geom_hbond_angle_DHA
    _geom_hbond_publ_flag
    N4 H4NA O1 1_555 0.95 1.84 2.771(3) 167 yes
    N4 H4NB O1 3_655 0.95 1.87 2.804(3) 168 yes
data_global
_journal_date_recd_electronic     2008-11-18
_journal_date_accepted     2008-12-03
_journal_name_full     'Acta Crystallographica, Section E'
_journal_year     2009
_journal_volume     65
_journal_issue      1
_journal_page_first     o78
_journal_page_last     o78
_journal_paper_category     QO
_journal_coeditor_code     NG2519
_publ_contact_author_name     'Mohammad Yazdanbakhsh'
_publ_contact_author_address
;
Department of Chemistry, Faculty of Sciences, Ferdowsi
University of Mashhad, Mashhad, 91779, Iran
;
_publ_contact_author_email     myazdam56@yahoo.de
_publ_contact_author_fax     '+98 (511)8796416'
_publ_contact_author_phone     '+98 (511)8794086'
_publ_section_title
;\
Cyclohexylmethylammonium
<i>N</i>,<i>N</i>'-dicyclohexyl-<i>N</i>,<i>N</i>'-dimethyl-<i>N</i>''-(2,2,\
2-trifluoroacetyl)phosphonic triamide)
;
loop_
    _publ_author_name
    _publ_author_address
    'Yazdanbakhsh, Mohammad'
;
Department of Chemistry, Faculty of Sciences, Ferdowsi University of Mashhad,
Mashhad 91779, Iran
;
    'Eshtiagh-hosseini, Hossein'
;
Department of Chemistry, Faculty of Sciences, Ferdowsi University of Mashhad,
Mashhad 91779, Iran
;
    'Sabbaghi, Fahimeh'
;
Department of Chemistry, Faculty of Sciences, Ferdowsi University of Mashhad,
Mashhad 91779, Iran
;
