# Supplementary material for: Cyclo­hexyl­methyl­ammonium N,N′-dicyclo­hexyl-N,N′-dimethyl-N′′-(2,2,2-trifluoro­acet­yl)phospho­nic triamide)
Source: Acta Crystallogr Sect E Struct Rep Online. 2008 Dec 10;65(Pt 1):o78. doi: 10.1107/S1600536808040737 (PMC2967987; doi:10.1107/S1600536808040737)
Supplement: Supplementary file 2 [file e-65-00o78-Isup2.hkl]

# 
# h,k,l, Fc-squared, Fo-squared, sigma(Fo-squared) and status flag 
# 
data_I
_shelx_title ' a in P2(1)/c' 
_shelx_refln_list_code          4 
_shelx_F_calc_maximum      170.67 
_exptl_crystal_F_000      1072.00 
_reflns_d_resolution_high  0.8107 
 
loop_ 
 _symmetry_equiv_pos_as_xyz 
 'x, y, z' 
 '-x, y+1/2, -z+1/2' 
 '-x, -y, -z' 
 'x, -y-1/2, z-1/2' 
 
_cell_length_a     9.183 
_cell_length_b    30.893 
_cell_length_c     9.241x 
_cell_angle_alpha  90.000 
_cell_angle_beta   93.039 
_cell_angle_gamma  90.000 
 
_shelx_F_squared_multiplier     1.000 
 
loop_ 
 _refln_index_h 
 _refln_index_k 
 _refln_index_l 
 _refln_F_squared_calc 
 _refln_F_squared_meas 
 _refln_F_squared_sigma 
 _refln_observed_status 
   1   0   0     1378.13     1440.60     21.89 o 
   2   0   0     5384.64     4964.16     61.70 o 
   3   0   0    18213.45    20030.41    288.56 o 
   4   0   0      462.73      365.53     29.05 o 
   5   0   0       89.21       65.47     18.32 o 
   6   0   0       81.56       32.76     20.39 o 
   7   0   0      245.09      211.96     47.90 o 
   8   0   0       53.41      -14.96     34.73 o 
   9   0   0       35.22       30.78     43.05 o 
  10   0   0       27.45       43.90     53.97 o 
  11   0   0       93.14       66.21     61.01 o 
   1   1   0     4153.52     4498.15     33.26 o 
   2   1   0     9382.50    10129.58    137.83 o 
   3   1   0      102.97       52.88      8.67 o 
   4   1   0      696.18      742.39     24.09 o 
   5   1   0      172.81      130.29     15.76 o 
   6   1   0      480.19      454.31     26.16 o 
   7   1   0      523.02      474.81     35.76 o 
   8   1   0      283.03      239.93     39.45 o 
   9   1   0      505.38      603.87     60.63 o 
  10   1   0       16.17       -4.47     34.79 o 
  11   1   0       59.47       39.31     42.44 o 
   1   2   0      233.08      186.07      6.93 o 
   2   2   0     4593.74     4175.63     40.78 o 
   3   2   0     4513.09     4783.97     52.40 o 
   4   2   0        0.48        0.03      8.22 o 
   5   2   0      148.59      111.58     15.10 o 
   6   2   0        2.05        1.33     11.87 o 
   7   2   0        3.01        2.75     17.16 o 
   8   2   0       82.60       69.68     29.08 o 
   9   2   0       20.98       17.88     29.43 o 
  10   2   0      107.57       97.07     41.84 o 
  11   2   0       59.28       66.14     43.74 o 
   1   3   0     2726.13     2862.38     27.32 o 
   2   3   0     6382.84     6481.96     52.46 o 
   3   3   0     3828.74     3697.83     46.64 o 
   4   3   0      124.14       93.16     12.05 o 
   5   3   0     1118.52     1169.63     35.04 o 
   6   3   0      807.01      831.81     31.81 o 
   7   3   0      143.39      118.35     22.82 o 
   8   3   0       91.81       72.38     30.20 o 
   9   3   0      279.92      244.78     45.20 o 
  10   3   0      144.64      147.04     43.89 o 
  11   3   0       28.65       24.00     43.22 o 
   0   4   0    14501.07    15212.52     95.65 o 
   1   4   0     1219.59     1164.14     18.73 o 
   2   4   0    16255.01    16262.61    119.17 o 
   3   4   0      486.04      411.61     16.90 o 
   4   4   0     3245.11     3284.61     50.38 o 
   5   4   0      243.74      162.50     17.13 o 
   6   4   0       61.32       35.66     13.72 o 
   7   4   0      904.81      911.39     43.86 o 
   8   4   0        1.20        1.24     25.94 o 
   9   4   0      363.99      346.41     50.19 o 
  10   4   0       63.74       27.77     37.19 o 
  11   4   0        0.44        9.03     42.37 o 
   1   5   0     2654.12     2465.95     29.16 o 
   2   5   0     7893.03     8049.73     62.45 o 
   3   5   0     1821.29     1872.67     34.78 o 
   4   5   0       16.22        3.45      8.48 o 
   5   5   0     1670.22     1672.59     39.43 o 
   6   5   0       63.99       47.32     15.11 o 
   7   5   0      388.50      377.99     34.69 o 
   8   5   0      442.92      455.71     50.15 o 
   9   5   0      319.93      359.96     50.81 o 
  10   5   0       54.95       43.01     37.49 o 
  11   5   0        6.92      -25.21     41.76 o 
   0   6   0     5078.15     4691.59     55.81 o 
   1   6   0     4539.25     4411.59     41.42 o 
   2   6   0     5648.53     5616.57     65.84 o 
   3   6   0      816.87      719.05     22.90 o 
   4   6   0      792.22      782.06     26.76 o 
   5   6   0      202.30      148.42     17.00 o 
   6   6   0      364.65      305.79     24.87 o 
   7   6   0       25.46       -2.03     18.77 o 
   8   6   0       10.15      -13.15     24.66 o 
   9   6   0      127.14      118.36     37.78 o 
  10   6   0      135.75       87.58     41.75 o 
  11   6   0       19.66       18.17     42.81 o 
   1   7   0    27107.06    27384.40    216.08 o 
   2   7   0      390.65      323.78     14.50 o 
   3   7   0      212.18      108.84     12.48 o 
   4   7   0      629.61      543.49     23.85 o 
   5   7   0       11.46       -5.29     10.57 o 
   6   7   0        0.10        2.19     13.60 o 
   7   7   0       40.33       28.38     19.75 o 
   8   7   0      240.19      223.27     38.94 o 
   9   7   0      481.97      605.60     61.22 o 
  10   7   0        0.30      -27.88     34.81 o 
  11   7   0        0.21        9.95     41.94 o 
   0   8   0    18717.99    18865.38    196.60 o 
   1   8   0     2443.99     2412.60     34.41 o 
   2   8   0     4287.27     4680.09     71.94 o 
   3   8   0     2804.66     2930.82     46.63 o 
   4   8   0     1186.58     1163.81     35.14 o 
   5   8   0      447.38      374.71     25.46 o 
   6   8   0       79.19       65.53     15.70 o 
   7   8   0       27.38        9.35     19.66 o 
   8   8   0       11.23       10.12     26.76 o 
   9   8   0      478.42      503.60     57.45 o 
  10   8   0        0.99       -5.44     35.97 o 
  11   8   0      261.21      436.86     66.77 o 
   1   9   0      873.90      654.25     19.24 o 
   2   9   0     1122.02     1063.01     26.68 o 
   3   9   0      425.26      391.55     19.72 o 
   4   9   0      824.95      811.51     28.98 o 
   5   9   0      106.24       91.40     15.40 o 
   6   9   0       15.09        7.70     14.06 o 
   7   9   0      242.40      166.26     28.75 o 
   8   9   0      517.61      550.82     55.40 o 
   9   9   0        0.02        2.10     31.69 o 
  10   9   0       25.73       29.38     39.64 o 
   0  10   0      204.96      105.50     14.20 o 
   1  10   0      469.53      344.32     15.02 o 
   2  10   0     3850.08     3976.87     65.22 o 
   3  10   0     6025.87     6764.06     74.06 o 
   4  10   0       33.23       20.19     11.15 o 
   5  10   0      133.03       81.69     15.97 o 
   6  10   0        0.10       -0.26     14.10 o 
   7  10   0      267.18      187.71     30.54 o 
   8  10   0      106.87       50.93     31.48 o 
   9  10   0      258.66      245.34     59.79 o 
  10  10   0      227.69      238.68     50.20 o 
   1  11   0      129.71       52.80      8.96 o 
   2  11   0     4569.73     4883.41     56.27 o 
   3  11   0     2785.84     2775.64     49.27 o 
   4  11   0        0.86       -3.80     10.35 o 
   5  11   0      671.05      680.93     31.09 o 
   6  11   0      105.84       40.26     16.40 o 
   7  11   0      617.94      585.73     44.10 o 
   8  11   0     1220.12     1433.26     71.93 o 
   9  11   0       56.30       32.94     32.74 o 
  10  11   0       24.61       32.85     39.37 o 
   0  12   0       18.06        8.80      9.87 o 
   1  12   0     1281.20     1250.29     29.83 o 
   2  12   0      504.66      475.58     20.53 o 
   3  12   0      194.91      189.29     17.43 o 
   4  12   0     4390.69     4806.09     71.50 o 
   5  12   0      875.58      816.72     33.50 o 
   6  12   0      213.98      178.76     23.27 o 
   7  12   0       40.74       18.85     21.75 o 
   8  12   0        1.46       -0.29     27.21 o 
   9  12   0      506.35      607.17     65.04 o 
  10  12   0       25.34       19.77     39.17 o 
   1  13   0     2183.76     2187.94     40.41 o 
   2  13   0      900.90      785.95     26.69 o 
   3  13   0      120.43       76.76     13.77 o 
   4  13   0      272.64      201.45     20.25 o 
   5  13   0      788.00      816.04     35.54 o 
   6  13   0      120.92       77.04     19.76 o 
   7  13   0      757.47      704.40     42.85 o 
   8  13   0        8.15        0.76     27.06 o 
   9  13   0        2.04       -6.74     31.92 o 
  10  13   0      227.97      175.34     56.59 o 
   0  14   0     2460.41     2407.99     60.84 o 
   1  14   0        9.79        1.60      7.79 o 
   2  14   0     3153.83     3525.25     56.08 o 
   3  14   0      739.92      694.94     25.84 o 
   4  14   0        7.86        4.02     11.89 o 
   5  14   0      288.90      222.54     23.39 o 
   6  14   0     1650.45     1674.90     51.49 o 
   7  14   0      404.00      327.22     45.57 o 
   8  14   0      127.36       44.79     32.60 o 
   9  14   0      511.12      597.14     63.62 o 
  10  14   0      253.66      262.11     63.36 o 
   1  15   0     3521.87     3937.10     57.86 o 
   2  15   0     5382.53     5949.79     73.86 o 
   3  15   0      420.46      366.25     23.97 o 
   4  15   0       99.83       61.06     15.53 o 
   5  15   0      376.83      363.50     28.58 o 
   6  15   0      617.15      651.67     37.48 o 
   7  15   0       21.99        4.45     22.18 o 
   8  15   0       47.02       54.97     33.26 o 
   9  15   0        9.32       10.31     42.65 o 
  10  15   0        6.80       38.47     53.03 o 
   0  16   0      247.07      237.55     26.67 o 
   1  16   0     1416.70     1478.98     37.68 o 
   2  16   0     2955.67     3248.60     56.27 o 
   3  16   0       75.55       24.05     12.20 o 
   4  16   0      267.79      251.11     23.64 o 
   5  16   0      672.33      685.08     36.02 o 
   6  16   0      313.64      282.82     29.35 o 
   7  16   0       49.84       16.52     24.22 o 
   8  16   0       51.79       47.15     32.73 o 
   9  16   0      168.61      139.34     53.89 o 
  10  16   0       15.74       24.99     52.06 o 
   1  17   0        8.71       11.55      9.92 o 
   2  17   0       24.35        8.79     10.49 o 
   3  17   0      475.49      448.83     27.31 o 
   4  17   0        8.67       -9.24     13.19 o 
   5  17   0      168.17      137.02     22.08 o 
   6  17   0      372.30      368.19     33.04 o 
   7  17   0      365.19      324.05     38.99 o 
   8  17   0      634.48      744.60     81.08 o 
   9  17   0      237.91      198.14     55.72 o 
  10  17   0        1.10       -1.80     52.33 o 
   0  18   0       66.43       55.18     18.50 o 
   1  18   0     1354.49     1267.96     37.07 o 
   2  18   0       42.61       24.45     11.99 o 
   3  18   0      510.47      518.20     29.34 o 
   4  18   0      582.00      548.64     33.09 o 
   5  18   0       88.75       60.50     19.09 o 
   6  18   0      938.85     1048.70     46.42 o 
   7  18   0      144.42      111.37     35.01 o 
   8  18   0       89.40       49.62     41.50 o 
   9  18   0      133.85      158.39     55.26 o 
   1  19   0     1236.00     1255.97     37.56 o 
   2  19   0      462.97      436.49     26.73 o 
   3  19   0     2441.18     2521.92     56.84 o 
   4  19   0       56.14       31.18     15.90 o 
   5  19   0      395.05      349.18     31.22 o 
   6  19   0        0.03      -10.94     21.91 o 
   7  19   0       31.34       21.20     30.71 o 
   8  19   0       94.71       54.47     36.15 o 
   9  19   0       26.00       38.93     51.10 o 
   0  20   0      136.01       93.55     24.15 o 
   1  20   0        2.24       10.94     11.81 o 
   2  20   0      103.71       92.51     16.81 o 
   3  20   0       55.24       30.61     14.68 o 
   4  20   0       37.49       28.40     16.01 o 
   5  20   0       88.49       57.67     20.08 o 
   6  20   0      636.47      651.90     48.17 o 
   7  20   0       62.59       19.50     30.90 o 
   8  20   0        5.02        0.55     39.71 o 
   9  20   0       19.96        5.77     51.65 o 
   1  21   0        2.28       11.46     12.77 o 
   2  21   0      649.45      632.03     31.78 o 
   3  21   0      471.76      466.46     30.55 o 
   4  21   0      141.77       83.85     19.67 o 
   5  21   0        5.64       -5.59     19.93 o 
   6  21   0      127.78      106.39     28.11 o 
   7  21   0      169.60      130.57     38.19 o 
   8  21   0      307.34      344.02     54.85 o 
   9  21   0       13.00       40.32     60.72 o 
   0  22   0     2048.71     2165.86     88.50 o 
   1  22   0      791.20      747.01     33.54 o 
   2  22   0      286.15      253.16     24.82 o 
   3  22   0       11.43        7.95     15.18 o 
   4  22   0        6.01       -5.01     17.23 o 
   5  22   0      159.54      119.50     27.84 o 
   6  22   0      708.51      807.85     55.85 o 
   7  22   0       22.69        2.79     31.27 o 
   8  22   0       18.76      -10.39     32.53 o 
   9  22   0        0.72      -26.00     55.52 o 
   1  23   0     1440.12     1556.38     47.52 o 
   2  23   0        0.01        2.15     14.38 o 
   3  23   0      167.33      140.73     21.85 o 
   4  23   0      164.52      116.72     25.61 o 
   5  23   0      191.37      120.58     28.87 o 
   6  23   0        1.40      -21.82     24.40 o 
   7  23   0       49.72       51.94     36.13 o 
   8  23   0        3.10      -22.45     36.55 o 
   9  23   0       74.38       39.39     62.35 o 
   0  24   0       30.42       21.76     23.23 o 
   1  24   0      572.70      584.23     34.51 o 
   2  24   0       32.08        5.50     15.63 o 
   3  24   0      190.87      126.97     25.95 o 
   4  24   0        2.25       -0.32     20.99 o 
   5  24   0       72.68       54.04     25.71 o 
   6  24   0       63.54       28.50     26.74 o 
   7  24   0        5.44       10.43     32.21 o 
   8  24   0       48.24       42.00     43.89 o 
   1  25   0        8.31        4.24     16.25 o 
   2  25   0        0.39        2.25     18.49 o 
   3  25   0     1077.73     1106.56     51.55 o 
   4  25   0      589.04      471.14     42.38 o 
   5  25   0       34.33       18.61     25.67 o 
   6  25   0       29.03       18.25     27.67 o 
   7  25   0      200.65      245.70     56.65 o 
   8  25   0       91.87       78.57     46.06 o 
   0  26   0      421.70      355.29     42.93 o 
   1  26   0       10.14       -4.79     16.86 o 
   2  26   0      757.35      856.73     50.87 o 
   3  26   0      141.67      112.45     26.66 o 
   4  26   0       75.81       76.73     25.90 o 
   5  26   0        1.77       -2.24     25.01 o 
   6  26   0      342.21      390.55     46.27 o 
   7  26   0        7.04       22.21     44.61 o 
   8  26   0        3.84      -12.70     43.35 o 
   1  27   0        2.62        3.03     19.48 o 
   2  27   0       38.13       34.84     22.74 o 
   3  27   0       48.74       50.77     24.90 o 
   4  27   0      365.41      329.31     39.72 o 
   5  27   0       28.28       44.93     27.50 o 
   6  27   0      145.76      120.18     39.16 o 
   7  27   0       94.73      112.38     49.71 o 
   0  28   0      233.63      182.72     46.39 o 
   1  28   0      258.14      222.88     31.97 o 
   2  28   0      320.35      278.00     35.66 o 
   3  28   0      174.27      119.70     29.21 o 
   4  28   0       68.50       59.37     26.68 o 
   5  28   0      156.55      163.16     38.43 o 
   6  28   0       83.53      107.73     39.44 o 
   7  28   0        0.81      -18.63     45.00 o 
   1  29   0       63.99       14.48     22.80 o 
   2  29   0       30.34       30.97     23.45 o 
   3  29   0      348.89      303.75     38.69 o 
   4  29   0      553.11      544.54     50.03 o 
   5  29   0       50.23       22.32     34.21 o 
   6  29   0      225.66      200.07     47.50 o 
   7  29   0      425.45      544.36    119.63 o 
   0  30   0      271.53      268.24     77.67 o 
   1  30   0       16.25       23.80     27.21 o 
   2  30   0       13.46       23.56     24.42 o 
   3  30   0      191.97      189.43     34.10 o 
   4  30   0        0.34       -0.37     31.60 o 
   5  30   0       79.85       75.78     38.21 o 
   6  30   0        0.03       -6.75     37.12 o 
   1  31   0      175.78      126.21     34.63 o 
   2  31   0       61.50       63.80     30.70 o 
   3  31   0       75.58       59.63     31.80 o 
   4  31   0       22.11       -0.94     32.53 o 
   5  31   0        9.23       -3.50     35.06 o 
   6  31   0        7.80      -10.77     39.69 o 
   0  32   0      401.29      392.11     71.95 o 
   1  32   0        0.78       13.63     28.18 o 
   2  32   0        2.60      -17.55     29.21 o 
   3  32   0        1.47       -0.75     30.75 o 
   4  32   0      187.91      177.34     44.47 o 
   5  32   0       53.37       54.93     39.94 o 
   6  32   0      177.80      189.51     60.89 o 
   1  33   0        0.83       -4.59     29.69 o 
   2  33   0      117.20      101.18     42.06 o 
   3  33   0       31.33       18.84     37.81 o 
   4  33   0        2.29       -8.64     37.50 o 
   5  33   0      169.23      191.42     50.37 o 
   0  34   0       17.64        4.95     44.63 o 
   1  34   0        3.08       19.66     37.39 o 
   2  34   0      221.98      193.67     52.66 o 
   3  34   0       79.08       61.26     45.60 o 
   4  34   0       82.83       73.09     45.39 o 
   5  34   0       69.91      101.87     45.97 o 
   1  35   0        1.64        0.60     38.02 o 
   2  35   0       13.38       13.18     42.87 o 
   3  35   0       12.51        2.53     42.68 o 
   4  35   0        0.07      -10.54     42.82 o 
   0  36   0       15.00      -26.51     70.49 o 
   1  36   0       12.26      -12.10     43.22 o 
   2  36   0       12.43       15.48     44.50 o 
   3  36   0       56.75       54.04     48.75 o 
   1  37   0        2.32      -19.18     56.68 o 
   2  37   0      105.95      134.96     53.61 o 
   0  38   0      165.40       85.47     92.33 o 
 -11   1   1      107.14      146.80     49.61 o 
 -10   1   1       17.14       28.30     36.47 o 
  -9   1   1       40.74       23.79     30.47 o 
  -8   1   1      123.79      116.51     25.96 o 
  -7   1   1       25.90       10.03     16.16 o 
  -6   1   1     1041.02      943.49     36.45 o 
  -5   1   1      534.59      538.26     27.28 o 
  -4   1   1      597.18      479.55     22.12 o 
  -3   1   1      977.46      969.64     26.05 o 
  -2   1   1    11822.17    12364.97     77.06 o 
  -1   1   1     1232.54     1278.48     18.55 o 
   0   1   1    12386.24    12802.01    151.23 o 
   1   1   1     8504.99     8409.34    131.35 o 
   2   1   1     1061.99      906.82     19.97 o 
   3   1   1       86.23       33.60      8.09 o 
   4   1   1       68.80       58.37     11.24 o 
   5   1   1      368.91      292.12     20.04 o 
   6   1   1        0.98       15.34     13.23 o 
   7   1   1      166.73      102.43     26.66 o 
   8   1   1      214.96      167.41     36.03 o 
   9   1   1       40.04       41.84     33.18 o 
  10   1   1      272.70      243.90     49.85 o 
  11   1   1       20.87        4.39     43.92 o 
 -11   2   1        2.21        3.98     40.56 o 
 -10   2   1        0.16       18.46     35.42 o 
  -9   2   1       18.11       24.25     31.94 o 
  -8   2   1      172.32      129.28     28.42 o 
  -7   2   1     3102.15     3386.27     71.15 o 
  -6   2   1       43.89       32.61     14.44 o 
  -5   2   1      664.22      660.21     28.10 o 
  -4   2   1      277.77      181.89     16.91 o 
  -3   2   1     2876.85     2860.80     44.43 o 
  -2   2   1    15551.62    16863.41     92.38 o 
  -1   2   1     2768.47     2730.69     31.64 o 
   0   2   1     4258.52     4289.24     75.99 o 
   1   2   1    11626.39    12229.53    142.38 o 
   2   2   1     1664.52     1530.55     31.10 o 
   3   2   1     2320.50     2156.60     38.00 o 
   4   2   1      112.51       85.62      9.71 o 
   5   2   1     2352.72     2291.08     37.50 o 
   6   2   1      358.19      279.00     18.92 o 
   7   2   1      232.74      177.38     32.41 o 
   8   2   1      796.71      922.31     64.11 o 
   9   2   1      805.95      916.74     72.72 o 
  10   2   1       80.10       74.73     39.09 o 
  11   2   1      202.16      195.92     54.59 o 
 -11   3   1        0.97      -18.32     43.64 o 
 -10   3   1       14.69       -9.81     35.12 o 
  -9   3   1      233.76      175.30     39.02 o 
  -8   3   1      362.93      285.87     35.32 o 
  -7   3   1       10.10       -1.00     15.32 o 
  -6   3   1      725.46      692.20     32.73 o 
  -5   3   1        4.94        3.48     10.83 o 
  -4   3   1      461.49      378.33     21.57 o 
  -3   3   1      272.47      233.23     16.68 o 
  -2   3   1    13826.84    14187.87     94.25 o 
  -1   3   1    27333.29    27642.32    113.68 o 
   0   3   1     2055.26     1957.92     21.65 o 
   1   3   1    13152.87    12904.46     77.37 o 
   2   3   1     2509.53     2420.92     55.35 o 
   3   3   1     1698.77     1807.88     28.05 o 
   4   3   1     2698.29     2815.66     49.91 o 
   5   3   1      489.46      425.53     26.47 o 
   6   3   1        2.62        3.23     11.03 o 
   7   3   1       36.79       13.85     22.52 o 
   8   3   1       67.55       29.08     26.13 o 
   9   3   1      166.77       93.84     36.38 o 
  10   3   1       15.51      -16.60     33.64 o 
  11   3   1        0.09        4.14     43.40 o 
 -11   4   1        9.80        2.09     42.53 o 
 -10   4   1        2.64       18.39     36.89 o 
  -9   4   1       12.36        9.66     30.76 o 
  -8   4   1      241.60      170.73     29.91 o 
  -7   4   1        1.18        0.23     15.76 o 
  -6   4   1      102.83       47.38     15.67 o 
  -5   4   1      768.50      694.26     28.65 o 
  -4   4   1     2024.41     2068.12     43.19 o 
  -3   4   1     2108.75     2158.97     38.86 o 
  -2   4   1      139.21      116.16     10.11 o 
  -1   4   1     2942.51     2862.34     39.63 o 
   0   4   1       19.38        8.21      3.36 o 
   1   4   1     7572.31     8133.31     59.66 o 
   2   4   1     1086.64      926.19     20.36 o 
   3   4   1    12450.56    13755.88     87.32 o 
   4   4   1       32.75       24.41      8.37 o 
   5   4   1       11.36        2.02      9.41 o 
   6   4   1      411.87      363.02     21.19 o 
   7   4   1       20.25        9.70     21.09 o 
   8   4   1       89.37       58.91     27.88 o 
   9   4   1       10.86        5.05     29.19 o 
  10   4   1       46.82       26.78     37.60 o 
  11   4   1        0.98      -17.85     42.97 o 
 -11   5   1       26.36       24.26     43.55 o 
 -10   5   1        0.03        9.69     38.13 o 
  -9   5   1      314.50      289.12     47.11 o 
  -8   5   1        0.80       -4.47     22.56 o 
  -7   5   1       60.95       32.60     17.89 o 
  -6   5   1     1622.27     1632.00     47.40 o 
  -5   5   1       15.82       14.71     11.71 o 
  -4   5   1      847.36      717.42     26.38 o 
  -3   5   1      564.94      456.14     19.14 o 
  -2   5   1     2914.21     2726.69     37.27 o 
  -1   5   1      210.31      159.86     13.24 o 
   0   5   1    10381.52    10777.19     62.45 o 
   1   5   1     7547.64     8078.33     71.49 o 
   2   5   1     2445.61     2355.98     45.02 o 
   3   5   1      135.10       64.21      9.51 o 
   4   5   1      641.13      564.58     20.62 o 
   5   5   1        0.61        6.61      9.74 o 
   6   5   1      346.42      293.99     21.04 o 
   7   5   1       97.76       88.35     27.66 o 
   8   5   1       17.22       -0.29     24.53 o 
   9   5   1       71.96       89.61     35.41 o 
  10   5   1      395.26      442.29     60.22 o 
  11   5   1        1.20       -9.80     39.73 o 
 -11   6   1       12.90       12.03     40.91 o 
 -10   6   1       26.99        6.72     36.17 o 
  -9   6   1      136.54      114.30     37.20 o 
  -8   6   1      725.58      800.01     50.85 o 
  -7   6   1     2222.37     2360.81     57.79 o 
  -6   6   1      938.11      856.15     35.29 o 
  -5   6   1      226.74      167.66     19.08 o 
  -4   6   1      427.73      300.51     20.85 o 
  -3   6   1     1258.87     1023.28     27.35 o 
  -2   6   1    11510.24    12104.19    166.04 o 
  -1   6   1     4556.51     4513.96     81.56 o 
   0   6   1    12917.08    13423.19    211.24 o 
   1   6   1    15808.74    16116.57    175.79 o 
   2   6   1     1133.72     1065.65     24.45 o 
   3   6   1      219.83      199.24     13.92 o 
   4   6   1      574.77      604.26     22.40 o 
   5   6   1       39.90       35.65     11.86 o 
   6   6   1      757.72      689.03     37.24 o 
   7   6   1        1.00       -6.91     22.57 o 
   8   6   1      455.95      496.87     51.77 o 
   9   6   1      955.24     1080.27     74.12 o 
  10   6   1       15.81      -13.73     35.33 o 
  11   6   1        4.84       -2.43     42.07 o 
 -11   7   1      166.02      185.97     53.41 o 
 -10   7   1       99.89      111.10     42.73 o 
  -9   7   1      124.04       81.00     35.86 o 
  -8   7   1       10.23        6.99     22.91 o 
  -7   7   1       89.27       41.07     18.61 o 
  -6   7   1      169.22      133.18     19.63 o 
  -5   7   1      193.53      156.13     18.89 o 
  -4   7   1     3078.48     3379.44     72.68 o 
  -3   7   1     1197.09     1134.70     36.64 o 
  -2   7   1     4720.42     5141.20     50.05 o 
  -1   7   1      902.70      763.76     20.42 o 
   0   7   1     2402.95     2177.65     33.97 o 
   1   7   1     5330.88     5400.92     63.51 o 
   2   7   1       70.05       47.68      8.49 o 
   3   7   1     4027.84     4148.95     71.05 o 
   4   7   1       28.23       10.81      9.30 o 
   5   7   1       24.65       10.40     10.65 o 
   6   7   1      101.74       46.18     14.38 o 
   7   7   1       52.22       31.35     20.70 o 
   8   7   1      168.38      120.50     33.50 o 
   9   7   1       14.72       -0.54     29.78 o 
  10   7   1        0.14      -18.79     38.88 o 
  11   7   1        3.47      -13.34     43.91 o 
 -11   8   1        0.06       -4.65     44.10 o 
 -10   8   1        0.04        3.26     37.42 o 
  -9   8   1        5.78       14.84     32.77 o 
  -8   8   1        0.57      -17.96     22.23 o 
  -7   8   1      441.38      382.76     32.28 o 
  -6   8   1        0.04       -5.96     13.58 o 
  -5   8   1      110.95       62.86     15.13 o 
  -4   8   1       82.59       54.54     12.80 o 
  -3   8   1     1888.73     1830.60     36.53 o 
  -2   8   1      103.91       59.43      8.67 o 
  -1   8   1      995.92      892.92     17.53 o 
   0   8   1       34.29       20.72      5.97 o 
   1   8   1     6480.52     6401.50    110.48 o 
   2   8   1     2404.45     2376.56     39.60 o 
   3   8   1      716.59      572.66     22.03 o 
   4   8   1      832.22      808.91     27.78 o 
   5   8   1        0.42       -8.26     10.74 o 
   6   8   1      319.05      237.08     22.77 o 
   7   8   1        4.08        5.34     18.80 o 
   8   8   1      269.10      290.10     42.70 o 
   9   8   1      130.30       76.95     36.31 o 
  10   8   1        0.02      -16.31     34.85 o 
 -10   9   1      210.20      243.18     50.34 o 
  -9   9   1      301.77      237.32     46.59 o 
  -8   9   1       33.50       14.20     24.22 o 
  -7   9   1      132.46      107.60     22.12 o 
  -6   9   1     1593.19     1669.08     51.22 o 
  -5   9   1     4075.73     4316.69     70.77 o 
  -4   9   1      974.31      939.75     30.75 o 
  -3   9   1      164.51      147.20     14.21 o 
  -2   9   1      199.71      211.79     13.15 o 
  -1   9   1       25.33        5.90      4.88 o 
   0   9   1      315.86      202.37     12.38 o 
   1   9   1      231.79      117.73     11.54 o 
   2   9   1     3548.38     3760.29     51.43 o 
   3   9   1     1204.75     1332.79     33.66 o 
   4   9   1      864.49      854.98     29.34 o 
   5   9   1        1.10       -2.50     11.21 o 
   6   9   1       98.40       67.63     16.71 o 
   7   9   1      318.06      235.96     30.65 o 
   8   9   1       23.04       22.60     28.71 o 
   9   9   1      265.25      238.93     45.51 o 
  10   9   1      692.47      897.66     78.57 o 
 -10  10   1       15.86        2.49     37.76 o 
  -9  10   1      126.62       87.97     35.51 o 
  -8  10   1      228.47      200.30     30.60 o 
  -7  10   1       47.64       34.19     18.47 o 
  -6  10   1     1133.55     1131.52     41.39 o 
  -5  10   1        0.04       -3.54     12.02 o 
  -4  10   1      299.10      264.31     21.16 o 
  -3  10   1      212.43      126.48     13.69 o 
  -2  10   1       17.71        5.51      6.82 o 
  -1  10   1        6.08        1.47      5.14 o 
   0  10   1     3282.75     3257.54     64.42 o 
   1  10   1     2029.86     1971.96     35.76 o 
   2  10   1    13697.45    15176.12    148.63 o 
   3  10   1        0.08       -0.61      9.17 o 
   4  10   1     2004.87     1983.22     42.24 o 
   5  10   1      784.01      794.28     31.70 o 
   6  10   1      554.27      608.88     31.92 o 
   7  10   1      312.79      276.98     32.76 o 
   8  10   1      347.28      385.55     48.15 o 
   9  10   1      478.71      526.31     59.91 o 
  10  10   1       34.07        8.56     36.56 o 
 -10  11   1        5.41      -31.94     47.41 o 
  -9  11   1       62.77       53.77     34.50 o 
  -8  11   1       22.72        7.45     23.95 o 
  -7  11   1      169.75      135.56     24.02 o 
  -6  11   1       58.92       35.71     16.40 o 
  -5  11   1       13.35        5.31     12.98 o 
  -4  11   1      854.83      784.40     29.32 o 
  -3  11   1      167.48       94.80     13.12 o 
  -2  11   1     3276.39     3526.08     48.03 o 
  -1  11   1      721.98      670.17     19.30 o 
   0  11   1      982.85      852.32     23.37 o 
   1  11   1      934.24      865.83     24.83 o 
   2  11   1      475.98      397.77     20.98 o 
   3  11   1     2032.05     2212.89     45.96 o 
   4  11   1     1903.38     1997.60     46.45 o 
   5  11   1       20.79        5.26     12.60 o 
   6  11   1     1219.83     1098.97     39.91 o 
   7  11   1       31.47       15.40     20.87 o 
   8  11   1      366.66      335.75     48.21 o 
   9  11   1      133.25      125.90     40.62 o 
  10  11   1       26.70       55.23     40.98 o 
 -10  12   1        0.78       46.96     49.22 o 
  -9  12   1        1.41       17.81     32.67 o 
  -8  12   1     1115.65     1360.16     61.95 o 
  -7  12   1        4.63        3.80     17.89 o 
  -6  12   1      361.46      342.32     29.54 o 
  -5  12   1      138.02      105.20     18.52 o 
  -4  12   1      147.88       96.17     15.13 o 
  -3  12   1     2168.86     2207.02     43.02 o 
  -2  12   1      598.55      576.67     20.15 o 
  -1  12   1      305.81      275.95     18.83 o 
   0  12   1       67.42       23.25      8.11 o 
   1  12   1      986.46      975.90     27.78 o 
   2  12   1      261.95      211.44     17.57 o 
   3  12   1      225.49      236.12     20.34 o 
   4  12   1      946.04      929.61     32.96 o 
   5  12   1        0.01       -2.90     13.14 o 
   6  12   1       20.25        7.74     15.49 o 
   7  12   1      386.43      328.87     36.16 o 
   8  12   1      242.32      273.30     44.55 o 
   9  12   1      155.05      119.83     39.95 o 
  10  12   1        0.78       -7.17     42.21 o 
 -10  13   1        3.09      -44.57     45.23 o 
  -9  13   1      513.06      579.51     74.68 o 
  -8  13   1      212.15      187.29     33.77 o 
  -7  13   1      136.87       81.16     21.90 o 
  -6  13   1      322.53      248.93     26.50 o 
  -5  13   1     5454.87     5818.78     84.95 o 
  -4  13   1     1108.48     1052.69     34.18 o 
  -3  13   1     3823.69     4046.05     63.12 o 
  -2  13   1     2672.05     2718.94     43.21 o 
  -1  13   1      211.28      149.76     13.21 o 
   0  13   1      706.66      712.10     29.13 o 
   1  13   1     1237.02     1067.72     29.57 o 
   2  13   1     2451.25     2650.66     49.72 o 
   3  13   1       18.07       -0.42      9.97 o 
   4  13   1      988.59      796.66     32.25 o 
   5  13   1      246.90      197.94     20.80 o 
   6  13   1      264.16      267.13     26.67 o 
   7  13   1        8.71        4.33     21.14 o 
   8  13   1        3.34      -18.53     26.50 o 
   9  13   1      343.19      342.65     51.37 o 
  10  13   1      311.21      380.28     59.68 o 
 -10  14   1        1.15        1.74     46.30 o 
  -9  14   1      139.40       69.22     45.29 o 
  -8  14   1        0.76       -5.80     29.31 o 
  -7  14   1      116.66       85.06     22.89 o 
  -6  14   1      687.39      700.80     37.32 o 
  -5  14   1     2611.06     2687.85     59.28 o 
  -4  14   1      429.71      413.85     25.56 o 
  -3  14   1      149.24      133.51     15.56 o 
  -2  14   1       60.71       24.85      9.54 o 
  -1  14   1     2497.77     2563.43     49.33 o 
   0  14   1      612.68      556.69     22.30 o 
   1  14   1     2108.39     2175.54     43.29 o 
   3  14   1      490.07      522.96     27.18 o 
   4  14   1        9.87        7.32     12.80 o 
   5  14   1      236.10      189.89     23.22 o 
   6  14   1     3153.12     3541.73     73.54 o 
   7  14   1       14.16        6.92     21.83 o 
   8  14   1       82.30       53.68     32.23 o 
   9  14   1      832.87      924.09     73.64 o 
  10  14   1        7.20       -2.03     40.85 o 
 -10  15   1        7.86       10.64     48.77 o 
  -9  15   1      161.39      123.86     49.39 o 
  -8  15   1       48.66       41.39     34.46 o 
  -7  15   1      624.20      655.96     42.51 o 
  -6  15   1      238.27      206.11     25.38 o 
  -5  15   1       17.96       11.69     14.21 o 
  -4  15   1      471.64      400.31     27.03 o 
  -3  15   1       19.27       16.51     10.43 o 
  -2  15   1     1669.47     1688.56     36.71 o 
  -1  15   1      907.50      779.69     25.69 o 
   0  15   1      521.78      521.12     22.65 o 
   1  15   1      809.83      808.00     28.08 o 
   2  15   1      568.34      567.01     25.60 o 
   3  15   1       85.47       67.41     14.67 o 
   4  15   1      345.08      325.73     25.72 o 
   5  15   1     2125.37     2184.94     57.14 o 
   6  15   1      529.91      566.98     37.92 o 
   7  15   1       35.40       14.51     23.04 o 
   8  15   1        0.00       -7.85     29.99 o 
   9  15   1      368.04      518.47     62.41 o 
  10  15   1       20.80       31.32     49.05 o 
 -10  16   1       73.65       88.79     70.75 o 
  -9  16   1       73.17       76.49     47.15 o 
  -8  16   1     1250.24     1317.58     74.66 o 
  -7  16   1       50.92       38.84     24.73 o 
  -6  16   1        0.34       -0.36     16.80 o 
  -5  16   1        0.24      -14.05     13.70 o 
  -4  16   1      336.44      286.76     23.66 o 
  -3  16   1        0.11        1.24     10.61 o 
  -2  16   1     2243.11     2580.01     86.41 o 
  -1  16   1     6279.07     7012.70    155.77 o 
   0  16   1     1558.33     1532.26     37.91 o 
   1  16   1      517.59      476.17     24.37 o 
   2  16   1     1329.65     1123.75     35.44 o 
   3  16   1        2.14       15.67     12.35 o 
   4  16   1       16.23       18.56     14.19 o 
   5  16   1      133.88       82.48     19.63 o 
   6  16   1        3.51        3.88     18.30 o 
   7  16   1        2.86        0.95     23.06 o 
   8  16   1       11.18        2.54     31.74 o 
   9  16   1       14.75       25.34     38.04 o 
  10  16   1        1.71        8.62     53.59 o 
 -10  17   1      155.87      203.97     75.23 o 
  -9  17   1       45.52       46.94     46.34 o 
  -8  17   1       38.76       33.31     31.81 o 
  -7  17   1     1272.75     1355.10     59.76 o 
  -6  17   1       28.63       14.54     20.40 o 
  -5  17   1      717.84      715.64     35.64 o 
  -4  17   1      143.76      109.00     18.27 o 
  -3  17   1      319.22      316.07     22.62 o 
  -2  17   1       84.07       63.84     13.16 o 
  -1  17   1       25.54       19.06     10.53 o 
   0  17   1     1222.30     1330.47     36.27 o 
   1  17   1     3359.23     3714.17     62.07 o 
   2  17   1      207.44      152.92     18.18 o 
   3  17   1       32.09       12.50     11.87 o 
   4  17   1      400.87      392.79     31.14 o 
   5  17   1      170.51      145.22     22.69 o 
   6  17   1      944.97      924.56     43.44 o 
   7  17   1       15.78       20.68     25.04 o 
   8  17   1       49.41       33.24     32.61 o 
   9  17   1       89.13      138.93     54.69 o 
  10  17   1       60.97       36.50     54.62 o 
  -9  18   1       94.07       59.63     48.86 o 
  -8  18   1        1.86        7.19     32.57 o 
  -7  18   1       57.35       28.12     24.66 o 
  -6  18   1      136.14       71.48     24.03 o 
  -5  18   1      580.71      629.02     43.46 o 
  -4  18   1      179.90      157.62     20.56 o 
  -3  18   1      747.21      691.21     29.03 o 
  -2  18   1      113.79       80.22     14.36 o 
  -1  18   1       28.14       10.56     10.17 o 
   0  18   1        4.04        8.54     10.36 o 
   1  18   1       25.78       12.43     11.41 o 
   2  18   1     1505.99     1494.02     42.76 o 
   3  18   1      544.45      527.83     32.21 o 
   4  18   1      383.21      355.29     29.28 o 
   5  18   1        6.12       -3.97     16.54 o 
   6  18   1      103.98       47.38     21.41 o 
   7  18   1       54.06       36.26     27.01 o 
   8  18   1      333.10      362.17     50.14 o 
   9  18   1        3.49      -43.27     43.43 o 
  -9  19   1      143.47      142.14     54.85 o 
  -8  19   1        1.07       -3.65     33.39 o 
  -7  19   1       99.75       65.98     27.08 o 
  -6  19   1       46.72       18.08     22.51 o 
  -5  19   1      236.41      261.43     32.05 o 
  -4  19   1       15.19       11.98     16.71 o 
  -3  19   1      136.99      118.46     17.82 o 
  -2  19   1        3.56        8.53     11.36 o 
  -1  19   1       10.18        6.39     11.11 o 
   0  19   1     1920.81     1926.77     46.29 o 
   1  19   1     1165.26     1117.00     37.22 o 
   2  19   1       17.43       27.78     13.31 o 
   3  19   1      139.39      109.27     18.71 o 
   4  19   1       25.74       17.23     15.80 o 
   5  19   1      889.67      858.19     41.16 o 
   6  19   1      285.71      234.26     28.33 o 
   7  19   1      247.26      275.08     39.61 o 
   8  19   1       14.99      -14.39     41.08 o 
   9  19   1       71.25       87.33     51.83 o 
  -9  20   1       26.01        9.90     40.07 o 
  -8  20   1      507.04      521.47     70.87 o 
  -7  20   1        1.35       -5.04     26.21 o 
  -6  20   1        0.01      -13.05     21.36 o 
  -5  20   1      285.40      209.73     30.62 o 
  -4  20   1      208.04      166.38     26.28 o 
  -3  20   1     1290.69     1354.45     40.63 o 
  -2  20   1        8.38        9.80     12.25 o 
  -1  20   1      625.73      612.99     29.04 o 
   0  20   1       12.86       16.89     12.49 o 
   1  20   1      556.35      546.04     30.49 o 
   2  20   1      733.61      732.08     32.46 o 
   3  20   1     2120.77     2241.94     56.85 o 
   4  20   1     1496.84     1646.82     52.01 o 
   5  20   1       67.92       55.64     20.74 o 
   6  20   1        7.15        0.95     19.48 o 
   7  20   1      396.63      461.30     53.60 o 
   8  20   1        5.55       19.17     44.31 o 
   9  20   1        0.11      -13.73     43.35 o 
  -9  21   1       85.19       97.32     55.14 o 
  -8  21   1       54.43       39.62     41.13 o 
  -7  21   1      210.98      174.02     35.43 o 
  -6  21   1      481.74      530.80     46.80 o 
  -5  21   1      106.90       93.56     25.55 o 
  -4  21   1      148.00       98.63     22.94 o 
  -3  21   1       25.99       19.38     17.25 o 
  -2  21   1       43.29       19.49     13.23 o 
  -1  21   1      324.91      293.75     24.28 o 
   0  21   1     2123.04     2236.59     52.54 o 
   1  21   1       24.70       23.07     13.59 o 
   2  21   1       16.08        9.34     13.86 o 
   3  21   1       36.37       23.24     16.47 o 
   4  21   1     1555.15     1682.06     53.23 o 
   5  21   1      174.48      132.27     22.60 o 
   6  21   1      461.85      489.14     38.70 o 
   7  21   1       22.02        2.64     32.14 o 
   8  21   1       14.79      -15.00     41.84 o 
   9  21   1       19.16       11.65     48.29 o 
  -9  22   1        2.27      -13.10     58.45 o 
  -8  22   1      106.96       79.59     46.95 o 
  -7  22   1       70.28       56.06     33.54 o 
  -6  22   1        8.58       -3.03     22.91 o 
  -5  22   1      144.16      130.71     27.54 o 
  -4  22   1      852.64      898.66     46.83 o 
  -3  22   1       59.49       28.79     18.40 o 
  -2  22   1        8.14        6.15     15.58 o 
  -1  22   1      997.14      985.75     36.68 o 
   0  22   1      264.34      225.40     23.08 o 
   1  22   1      780.08      694.63     33.31 o 
   2  22   1      132.22      108.14     19.38 o 
   3  22   1      186.52      170.92     23.95 o 
   4  22   1      616.97      589.99     39.17 o 
   5  22   1       30.73       22.32     19.32 o 
   6  22   1      194.26      143.37     33.84 o 
   7  22   1        8.87        5.85     33.38 o 
   8  22   1      435.52      488.89     74.02 o 
   9  22   1        0.29       -2.84     49.20 o 
  -9  23   1        4.19      -32.10     57.60 o 
  -8  23   1       11.16       14.67     43.57 o 
  -7  23   1       59.71       36.92     39.64 o 
  -6  23   1       31.36       38.79     28.92 o 
  -5  23   1      174.31      160.92     31.86 o 
  -4  23   1       25.25        8.75     19.23 o 
  -3  23   1       88.75       49.62     20.05 o 
  -2  23   1      232.28      158.24     24.35 o 
  -1  23   1      556.07      522.69     31.39 o 
   0  23   1     1302.12     1275.94     42.88 o 
   1  23   1      391.55      349.07     28.84 o 
   2  23   1     2011.36     2015.82     58.00 o 
   3  23   1      226.15      172.33     24.95 o 
   4  23   1      455.45      518.58     37.41 o 
   5  23   1      867.01      986.34     51.94 o 
   6  23   1       47.18       27.36     30.33 o 
   7  23   1       29.05       -2.37     34.42 o 
   8  23   1        5.60       28.38     48.46 o 
  -8  24   1      317.03      339.09     65.00 o 
  -7  24   1      219.61      213.08     53.55 o 
  -6  24   1        0.02        8.76     29.90 o 
  -5  24   1      159.42      121.20     30.41 o 
  -4  24   1      343.85      358.82     38.29 o 
  -3  24   1      161.80      130.38     25.78 o 
  -2  24   1      177.44      144.90     24.66 o 
  -1  24   1      659.73      689.30     42.61 o 
   0  24   1        3.34       15.40     15.58 o 
   1  24   1     1131.24     1245.29     44.53 o 
   2  24   1      444.98      432.73     32.69 o 
   3  24   1        7.46       17.79     18.13 o 
   4  24   1       43.95       49.19     21.12 o 
   5  24   1       41.47       12.30     23.59 o 
   6  24   1       32.52        5.62     30.72 o 
   7  24   1       30.82        6.88     34.18 o 
   8  24   1       12.49       22.49     40.87 o 
  -8  25   1       42.29       32.38     47.35 o 
  -7  25   1       13.50       -1.11     39.33 o 
  -6  25   1       47.01       45.04     32.08 o 
  -5  25   1        4.46       -0.94     27.62 o 
  -4  25   1       16.58       13.36     21.44 o 
  -3  25   1      151.70      116.51     25.53 o 
  -2  25   1        9.14        7.93     18.17 o 
  -1  25   1      179.09      130.23     25.96 o 
   0  25   1      101.89       62.08     18.24 o 
   1  25   1       21.42       12.48     17.12 o 
   2  25   1        2.71        2.51     16.98 o 
   3  25   1      351.59      380.87     33.65 o 
   4  25   1      264.01      245.02     34.31 o 
   5  25   1       43.57       35.83     26.20 o 
   6  25   1      202.20      115.71     39.60 o 
   7  25   1        9.93      -14.85     36.82 o 
   8  25   1        0.18       14.64     47.31 o 
  -8  26   1        4.21        0.23     48.52 o 
  -7  26   1        0.51      -13.52     41.49 o 
  -6  26   1       11.20       -4.37     29.80 o 
  -5  26   1      116.55       92.60     32.87 o 
  -4  26   1      204.58      159.73     37.06 o 
  -3  26   1      125.52       95.79     26.32 o 
  -2  26   1        3.16       16.18     20.67 o 
  -1  26   1      100.66       77.69     22.65 o 
   0  26   1      312.78      212.69     29.68 o 
   1  26   1     1173.47     1187.48     45.74 o 
   2  26   1      923.81      812.17     42.76 o 
   3  26   1        3.92      -22.11     20.50 o 
   4  26   1      162.74      177.95     32.20 o 
   5  26   1       20.21        3.25     25.05 o 
   6  26   1        0.62       22.03     33.20 o 
   7  26   1       49.77       23.99     37.42 o 
   8  26   1       63.44       95.46     67.49 o 
  -7  27   1        9.32       34.03     45.42 o 
  -6  27   1      150.49      183.13     42.88 o 
  -5  27   1       75.76      107.66     36.19 o 
  -4  27   1        1.47        8.76     26.86 o 
  -3  27   1        1.39       -8.25     20.91 o 
  -2  27   1       76.50       49.60     22.05 o 
  -1  27   1       96.28       44.72     22.20 o 
   0  27   1      785.85      798.86     46.65 o 
   1  27   1     1013.31      970.88     44.50 o 
   2  27   1      814.56      778.81     43.55 o 
   3  27   1       27.46       15.91     22.62 o 
   4  27   1      483.62      622.66     49.97 o 
   5  27   1        0.93       -4.40     26.61 o 
   6  27   1      135.90       90.96     38.29 o 
   7  27   1      196.81      242.32     51.10 o 
  -7  28   1      342.31      552.80     80.89 o 
  -6  28   1       28.00       36.84     36.05 o 
  -5  28   1        6.17        1.90     31.27 o 
  -4  28   1      139.22       94.13     34.33 o 
  -3  28   1       15.71        4.16     26.44 o 
  -2  28   1       88.98       92.25     25.84 o 
  -1  28   1       53.45       21.63     21.51 o 
   0  28   1      528.20      577.36     44.57 o 
   1  28   1      249.89      218.25     31.21 o 
   2  28   1        1.33       -2.64     21.72 o 
   3  28   1     1592.73     1885.90     71.16 o 
   4  28   1      156.76      165.34     34.27 o 
   5  28   1      200.31      131.12     33.31 o 
   6  28   1       83.96       59.21     35.46 o 
   7  28   1      315.63      367.91     68.02 o 
  -7  29   1       75.32       97.75     53.78 o 
  -6  29   1       11.13        9.42     37.60 o 
  -5  29   1       94.13       69.96     37.24 o 
  -4  29   1       85.54       78.25     34.34 o 
  -3  29   1        5.13       16.23     29.12 o 
  -2  29   1       29.13       19.36     24.26 o 
  -1  29   1      232.13      173.64     31.33 o 
   0  29   1       94.75       71.50     24.65 o 
   1  29   1       58.99       28.93     26.32 o 
   2  29   1       17.83       -4.08     26.08 o 
   3  29   1        6.38        8.78     24.89 o 
   4  29   1        3.32        4.49     25.24 o 
   5  29   1        6.41      -16.16     28.46 o 
   6  29   1        3.51       15.25     33.13 o 
   7  29   1        0.15        2.43     48.61 o 
  -6  30   1       10.86       14.33     38.26 o 
  -5  30   1       35.77       46.53     36.17 o 
  -4  30   1        0.13        4.98     31.03 o 
  -3  30   1      420.65      441.72     53.20 o 
  -2  30   1       37.58       -1.68     26.61 o 
  -1  30   1        1.82       -0.99     22.74 o 
   0  30   1       39.22       48.27     24.19 o 
   1  30   1      166.28      122.12     33.41 o 
   2  30   1        3.60        0.15     26.17 o 
   3  30   1      466.23      487.00     48.08 o 
   4  30   1     1046.98     1402.30     66.49 o 
   5  30   1       29.74        8.64     32.31 o 
   6  30   1      263.89      276.18     55.02 o 
  -6  31   1      140.30      231.22     51.86 o 
  -5  31   1        9.66       15.63     36.74 o 
  -4  31   1        0.66       -7.20     32.49 o 
  -3  31   1      237.44      219.32     43.00 o 
  -2  31   1      134.82       88.47     34.84 o 
  -1  31   1       20.61      -12.46     26.47 o 
   0  31   1      441.13      465.81     50.79 o 
   1  31   1      630.98      620.54     57.45 o 
   2  31   1      158.98       98.63     32.46 o 
   3  31   1        1.41        3.95     30.38 o 
   4  31   1      300.61      399.78     49.07 o 
   5  31   1      405.66      576.52     58.35 o 
   6  31   1        0.19      -13.08     42.41 o 
  -6  32   1       24.23       31.12     43.23 o 
  -5  32   1       51.63       11.62     38.26 o 
  -4  32   1       48.60       44.54     36.33 o 
  -3  32   1      186.42      164.04     39.95 o 
  -2  32   1      138.04      142.57     39.17 o 
  -1  32   1       43.96       11.20     34.16 o 
   0  32   1       41.63        4.53     29.14 o 
   1  32   1      136.66      122.21     35.45 o 
   2  32   1       38.49       34.75     30.45 o 
   3  32   1      153.80      123.12     39.18 o 
   4  32   1      176.64      143.45     42.39 o 
   5  32   1       52.72       46.42     41.35 o 
   6  32   1        1.56      -23.36     48.61 o 
  -5  33   1       15.96       23.54     41.50 o 
  -4  33   1       17.83       32.34     37.19 o 
  -3  33   1       25.30       -5.41     34.27 o 
  -2  33   1        1.91      -14.50     37.35 o 
  -1  33   1       46.94       34.29     34.18 o 
   0  33   1       13.77       -5.49     35.15 o 
   1  33   1       31.44       26.43     31.13 o 
   2  33   1       49.04       33.63     32.59 o 
   3  33   1       22.27       31.09     34.68 o 
   4  33   1       32.68       21.90     44.49 o 
   5  33   1      155.49      104.61     52.30 o 
  -5  34   1        2.80      -13.26     40.94 o 
  -4  34   1        9.18       31.83     41.65 o 
  -3  34   1       70.83       27.63     37.01 o 
  -2  34   1       38.99       11.03     39.40 o 
  -1  34   1      200.01      226.32     52.38 o 
   0  34   1        0.11       11.28     37.91 o 
   1  34   1       37.28       32.72     40.84 o 
   2  34   1       79.48       68.05     36.64 o 
   3  34   1       86.64       97.87     41.17 o 
   4  34   1        3.32       18.38     43.56 o 
  -4  35   1       22.19       32.23     43.47 o 
  -3  35   1       50.27       65.53     49.44 o 
  -2  35   1        6.02       22.60     40.02 o 
  -1  35   1      127.74      108.29     46.46 o 
   0  35   1       54.89       40.95     40.98 o 
   1  35   1      135.57      131.39     47.81 o 
   2  35   1        7.12      -11.34     38.92 o 
   3  35   1       11.64       45.41     45.04 o 
   4  35   1        7.96        6.24     48.40 o 
  -3  36   1       19.09       21.59     44.41 o 
  -2  36   1       74.61       60.13     44.50 o 
  -1  36   1      129.88      100.60     48.73 o 
   0  36   1        7.33       10.55     39.78 o 
   1  36   1        2.62      -19.38     40.90 o 
   2  36   1        0.81       22.71     53.53 o 
   3  36   1        1.65      -23.96     54.32 o 
  -2  37   1       11.28       32.91     47.00 o 
  -1  37   1        0.06        0.96     44.44 o 
   0  37   1       24.26        0.47     41.34 o 
   1  37   1       14.16       17.97     45.06 o 
   2  37   1        1.80      -24.59     57.67 o 
 -11   0   2      158.99      183.08     74.99 o 
 -10   0   2      168.03      175.48     65.61 o 
  -9   0   2      802.41      839.41     96.12 o 
  -8   0   2       46.82       32.35     25.19 o 
  -7   0   2       50.41        1.73     24.88 o 
  -6   0   2      586.02      519.66     46.89 o 
  -5   0   2      857.71      850.08     47.26 o 
  -4   0   2      394.57      408.77     35.05 o 
  -3   0   2    10325.86    11171.59    127.91 o 
  -2   0   2     5928.21     5698.99     77.93 o 
  -1   0   2    11503.17    11607.27    247.88 o 
   0   0   2     3436.35     3546.88     95.89 o 
   1   0   2    29128.23    29216.75    514.82 o 
   2   0   2      242.48      207.22     20.78 o 
   3   0   2     1583.34     1655.66     68.44 o 
   4   0   2     5087.94     5046.26    133.39 o 
   5   0   2      128.20       34.09     26.60 o 
   6   0   2     1244.04     1191.43     80.36 o 
   7   0   2      264.12      266.35     54.41 o 
   8   0   2      202.79      145.39     49.56 o 
   9   0   2        0.59        2.84     43.02 o 
  10   0   2      656.38      732.15    103.28 o 
  11   0   2      146.65      109.52     68.25 o 
 -11   1   2       37.23        9.90     43.42 o 
 -10   1   2        4.48        9.75     37.03 o 
  -9   1   2       26.30       22.56     31.90 o 
  -8   1   2     1011.43      987.76     45.15 o 
  -7   1   2      336.75      291.44     27.50 o 
  -6   1   2     1358.48     1332.73     44.50 o 
  -5   1   2      273.85      190.41     20.53 o 
  -4   1   2     6510.21     7365.04     84.61 o 
  -3   1   2     4735.46     4897.49     60.40 o 
  -2   1   2     1347.00     1221.39     25.72 o 
  -1   1   2     6398.21     6456.75     91.35 o 
   0   1   2        0.92        2.30      5.55 o 
   1   1   2     2356.90     2323.67     31.80 o 
   2   1   2        0.04        3.00      5.20 o 
   3   1   2      910.20      769.50     33.10 o 
   4   1   2      783.18      690.35     36.71 o 
   5   1   2      256.82      245.43     30.89 o 
   6   1   2       41.16       14.49     20.32 o 
   7   1   2      102.72       67.00     24.97 o 
   8   1   2       28.02       28.00     27.72 o 
   9   1   2       10.68      -10.40     27.86 o 
  10   1   2       33.31       14.41     36.72 o 
  11   1   2       42.35       23.79     45.40 o 
 -11   2   2        1.44        3.25     43.15 o 
 -10   2   2       18.79       19.90     37.03 o 
  -9   2   2       87.85       67.97     35.42 o 
  -8   2   2       89.81       71.59     23.61 o 
  -7   2   2       25.43        0.15     16.91 o 
  -6   2   2      333.91      273.73     24.53 o 
  -5   2   2        3.43        0.96     11.70 o 
  -4   2   2       64.08       58.64     13.09 o 
  -3   2   2       34.01        7.06      8.06 o 
  -2   2   2       73.26       71.43      8.90 o 
  -1   2   2     1351.16     1289.88     22.62 o 
   0   2   2    13670.96    13760.63    106.95 o 
   1   2   2     1860.47     1858.78     35.62 o 
   2   2   2        4.52        3.40      5.31 o 
   3   2   2      145.33      110.04     11.94 o 
   4   2   2      189.63      135.21     21.45 o 
   5   2   2      431.42      453.44     38.14 o 
   6   2   2      184.04      153.33     29.26 o 
   7   2   2        0.31        4.06     22.18 o 
   8   2   2       98.91       91.52     32.09 o 
   9   2   2       15.81       21.28     30.97 o 
  10   2   2        9.12        5.28     36.85 o 
  11   2   2        1.15       -3.93     41.88 o 
 -11   3   2       90.81       56.98     48.02 o 
 -10   3   2        3.64        1.12     36.34 o 
  -9   3   2        4.97        1.43     31.13 o 
  -8   3   2      805.83      840.25     45.88 o 
  -7   3   2      428.25      354.06     31.50 o 
  -6   3   2       18.98       19.81     15.07 o 
  -5   3   2     3684.51     3993.16     69.25 o 
  -4   3   2     1258.76     1130.29     31.04 o 
  -3   3   2     4151.41     4445.65     53.33 o 
  -2   3   2      283.02      230.69     12.99 o 
  -1   3   2      541.39      502.67     13.84 o 
   0   3   2      159.79      124.74      9.33 o 
   1   3   2     2246.90     2152.91     31.97 o 
   2   3   2       51.16       23.44      6.69 o 
   3   3   2      953.33      897.11     26.94 o 
   4   3   2      623.73      537.22     23.41 o 
   5   3   2      487.99      462.52     37.76 o 
   6   3   2        0.84       -6.63     17.30 o 
   7   3   2       37.62       24.31     24.08 o 
   8   3   2      306.96      341.97     47.18 o 
   9   3   2       82.90       62.28     34.78 o 
  10   3   2       58.79       34.08     39.35 o 
 -11   4   2        1.05       10.19     43.69 o 
 -10   4   2       13.95       11.48     35.23 o 
  -9   4   2      275.47      261.55     44.84 o 
  -8   4   2      410.96      369.33     32.47 o 
  -7   4   2       78.84       53.71     19.51 o 
  -6   4   2      250.30      200.87     23.21 o 
  -5   4   2      228.69      168.90     19.33 o 
  -4   4   2     1114.53      877.37     30.09 o 
  -3   4   2     1701.28     1767.65     36.50 o 
  -2   4   2      146.61      103.40     10.20 o 
  -1   4   2     8086.67     8176.90    112.23 o 
   0   4   2        0.32        0.41      4.64 o 
   1   4   2     6786.18     6758.75     57.25 o 
   2   4   2     1209.75     1192.89     25.71 o 
   3   4   2        8.07       -0.22      6.28 o 
   4   4   2     1490.63     1366.18     37.07 o 
   5   4   2      957.02     1042.32     34.87 o 
   6   4   2      821.37      844.74     34.31 o 
   7   4   2       19.24        3.36     21.59 o 
   8   4   2        7.53       15.71     25.35 o 
   9   4   2        7.07      -14.46     30.01 o 
  10   4   2       60.68       22.19     38.26 o 
 -11   5   2        5.06       24.75     44.95 o 
 -10   5   2      122.96      139.90     44.68 o 
  -9   5   2       47.15       46.95     32.80 o 
  -8   5   2     1455.15     1561.14     56.27 o 
  -7   5   2      787.61      752.29     39.01 o 
  -6   5   2      209.13      170.31     21.86 o 
  -5   5   2       60.82       21.82     12.84 o 
  -4   5   2     5238.05     5496.52     72.84 o 
  -3   5   2     1787.07     1740.90     43.01 o 
  -2   5   2     3532.15     3473.15     41.76 o 
  -1   5   2        9.80        4.56      5.59 o 
   0   5   2     3353.57     3127.57     50.38 o 
   1   5   2     5368.10     5748.97     54.65 o 
   2   5   2      591.56      583.24     19.04 o 
   3   5   2       44.15       48.52      9.20 o 
   4   5   2     1748.53     1818.59     44.16 o 
   5   5   2      214.27      161.00     20.15 o 
   6   5   2     1341.77     1296.11     45.80 o 
   7   5   2       13.41       11.61     23.71 o 
   8   5   2      120.21       81.35     31.69 o 
   9   5   2       47.54       27.44     32.60 o 
  10   5   2      184.28      134.23     45.49 o 
 -11   6   2       10.33        1.91     44.63 o 
 -10   6   2       24.00       -4.00     37.67 o 
  -9   6   2      125.17       86.94     34.97 o 
  -8   6   2       87.62       79.25     24.05 o 
  -7   6   2       92.31       54.30     19.36 o 
  -6   6   2     1414.27     1512.82     47.78 o 
  -5   6   2      729.40      697.69     30.66 o 
  -4   6   2      936.26      877.55     30.15 o 
  -3   6   2      407.65      345.15     18.57 o 
  -2   6   2    10922.51    12053.58    115.30 o 
  -1   6   2     4069.32     4100.57     48.20 o 
   0   6   2      127.56       55.06      7.38 o 
   1   6   2     4242.94     4534.79     50.54 o 
   2   6   2     1139.21     1133.74     35.44 o 
   3   6   2     2679.02     2655.06     42.32 o 
   4   6   2     1598.53     1489.43     32.47 o 
   5   6   2       80.13       51.30     15.97 o 
   6   6   2      587.59      590.67     33.70 o 
   7   6   2        0.02        4.23     23.00 o 
   8   6   2       66.33       23.95     29.49 o 
   9   6   2        3.37      -23.82     28.57 o 
  10   6   2        7.98       -3.03     37.90 o 
 -11   7   2       76.53       48.03     55.55 o 
 -10   7   2       11.53        9.76     39.12 o 
  -9   7   2       24.22       17.44     32.59 o 
  -8   7   2      654.33      726.81     45.83 o 
  -7   7   2      852.98      789.45     39.56 o 
  -6   7   2      813.91      744.26     34.65 o 
  -5   7   2      554.73      587.74     30.00 o 
  -4   7   2      991.46      804.84     28.81 o 
  -3   7   2      561.06      471.19     20.18 o 
  -2   7   2       28.90       26.86      7.03 o 
  -1   7   2      951.68      793.15     30.12 o 
   0   7   2      268.38      204.49     11.26 o 
   1   7   2     2821.90     2676.35     40.13 o 
   2   7   2     9416.79     9630.17     81.16 o 
   3   7   2     1159.42     1024.87     28.27 o 
   4   7   2       79.49       65.09     12.15 o 
   5   7   2     1023.22      920.56     27.70 o 
   6   7   2       20.69        8.07     15.57 o 
   7   7   2      212.50      145.84     31.17 o 
   8   7   2      259.79      239.67     42.68 o 
   9   7   2      454.97      496.81     59.02 o 
  10   7   2       82.56       63.90     40.44 o 
 -10   8   2      134.69      183.68     47.91 o 
  -9   8   2       34.63       20.19     34.84 o 
  -8   8   2        0.03        4.99     21.10 o 
  -7   8   2        5.11       -0.25     16.90 o 
  -6   8   2        0.06       -0.12     14.76 o 
  -5   8   2     3666.39     3776.07     67.41 o 
  -4   8   2        9.69       -4.52      9.36 o 
  -3   8   2       69.48       41.01     10.25 o 
  -2   8   2      558.55      518.28     15.51 o 
  -1   8   2      181.88      104.00     14.66 o 
   0   8   2       62.65       27.33      6.70 o 
   1   8   2     2833.82     2464.99     39.75 o 
   2   8   2       30.00        2.37      7.71 o 
   3   8   2      837.15      746.75     25.54 o 
   4   8   2      333.91      299.82     25.09 o 
   5   8   2      183.38      139.61     16.42 o 
   6   8   2      195.69      150.77     23.47 o 
   7   8   2     1109.94     1063.84     60.90 o 
   8   8   2       28.83        4.89     26.84 o 
   9   8   2       53.41       51.48     35.12 o 
  10   8   2      541.93      601.37     68.17 o 
 -10   9   2       28.35       38.92     48.61 o 
  -9   9   2      111.67       64.36     31.92 o 
  -8   9   2      829.64      851.96     52.84 o 
  -7   9   2      131.72       79.51     21.83 o 
  -6   9   2      176.05      149.95     22.09 o 
  -5   9   2      267.56      183.47     20.23 o 
  -4   9   2     4116.54     4253.35     86.30 o 
  -3   9   2      838.88      740.20     23.72 o 
  -2   9   2     4115.07     4387.66     89.17 o 
  -1   9   2     7052.90     7514.90     86.86 o 
   0   9   2      609.33      523.13     16.82 o 
   1   9   2        0.04        2.03      7.03 o 
   2   9   2      654.80      608.90     23.05 o 
   3   9   2     2164.40     2143.96     43.24 o 
   4   9   2     4620.30     5212.88     73.53 o 
   5   9   2       48.16       21.81     12.77 o 
   6   9   2      341.54      253.14     29.16 o 
   7   9   2       81.74       74.15     28.47 o 
   8   9   2      682.66      687.42     60.62 o 
   9   9   2       48.30       37.49     33.42 o 
  10   9   2      151.46      132.19     49.17 o 
 -10  10   2      594.30      850.55     92.64 o 
  -9  10   2      166.09      130.01     48.77 o 
  -8  10   2       23.65       22.31     24.71 o 
  -7  10   2     1430.21     1456.34     51.43 o 
  -6  10   2     3710.20     4115.32     85.72 o 
  -5  10   2      617.07      575.46     30.35 o 
  -4  10   2       72.50       61.30     13.49 o 
  -3  10   2      100.85       72.46     11.47 o 
  -2  10   2       77.52       26.58      9.54 o 
  -1  10   2     3432.21     3680.20     60.13 o 
   0  10   2        7.33        9.97      6.35 o 
   1  10   2        5.05        3.94      7.22 o 
   2  10   2     2827.11     2923.33     49.75 o 
   3  10   2      552.69      513.82     24.57 o 
   4  10   2       31.21        0.57     11.09 o 
   5  10   2      107.61       60.69     14.45 o 
   6  10   2       73.15       26.78     18.57 o 
   7  10   2       81.50       35.90     27.92 o 
   8  10   2      103.74       63.51     31.66 o 
   9  10   2      397.82      507.40     61.47 o 
  10  10   2      207.13      217.42     50.97 o 
 -10  11   2       83.08       63.65     53.50 o 
  -9  11   2       31.00      -11.83     39.89 o 
  -8  11   2      557.45      640.95     50.38 o 
  -7  11   2     1945.65     2148.95     61.51 o 
  -6  11   2      141.04      115.09     21.06 o 
  -5  11   2       80.79       61.70     15.95 o 
  -4  11   2      443.08      395.51     23.92 o 
  -3  11   2      256.00      209.23     14.83 o 
  -2  11   2      178.42       91.01     13.16 o 
  -1  11   2      192.94      160.93     13.96 o 
   0  11   2      115.92       89.49     10.42 o 
   1  11   2        0.15        1.06      7.69 o 
   2  11   2     6107.53     6387.81     75.00 o 
   3  11   2      153.10      120.97     15.47 o 
   4  11   2      478.61      419.19     25.59 o 
   5  11   2      138.64      105.78     17.79 o 
   6  11   2      322.02      315.82     32.23 o 
   7  11   2     2137.45     2585.48     92.75 o 
   8  11   2      256.84      203.11     41.65 o 
   9  11   2       42.27       50.03     36.46 o 
  10  11   2        5.95       -6.79     38.87 o 
 -10  12   2       32.81       29.92     59.81 o 
  -9  12   2       12.08       10.86     40.56 o 
  -8  12   2      164.46       91.37     34.91 o 
  -7  12   2      440.55      435.83     35.79 o 
  -6  12   2      836.72      740.16     36.31 o 
  -5  12   2     1993.98     2090.00     47.81 o 
  -4  12   2      699.87      669.50     27.27 o 
  -3  12   2      247.31      235.44     15.98 o 
  -2  12   2     1195.38     1069.42     42.27 o 
  -1  12   2      390.17      298.35     19.07 o 
   0  12   2      231.60      185.72     14.54 o 
   1  12   2      308.99      281.69     19.12 o 
   2  12   2     1094.20      924.42     30.54 o 
   3  12   2       88.59       47.43     12.80 o 
   4  12   2      989.28     1009.70     35.79 o 
   5  12   2       61.57       32.13     14.75 o 
   6  12   2      225.94      166.25     27.06 o 
   7  12   2      371.99      357.11     45.01 o 
   8  12   2       45.77       36.23     30.80 o 
   9  12   2       78.15       55.00     36.60 o 
  10  12   2      147.16      168.97     48.84 o 
 -10  13   2      180.58      124.30     72.55 o 
  -9  13   2        2.80       -8.53     40.89 o 
  -8  13   2      321.00      284.28     46.37 o 
  -7  13   2       78.22       27.75     22.98 o 
  -6  13   2      183.32      131.04     22.18 o 
  -5  13   2      185.45      118.63     19.49 o 
  -4  13   2      863.16      886.53     30.58 o 
  -3  13   2     1809.44     1885.38     36.34 o 
  -2  13   2       13.95       10.74     10.18 o 
  -1  13   2     1015.16      906.79     29.90 o 
   0  13   2      466.00      389.39     19.02 o 
   1  13   2     1698.61     1598.04     37.25 o 
   2  13   2       53.85       25.16     11.09 o 
   3  13   2        8.58        8.10     11.05 o 
   4  13   2      678.44      612.76     30.06 o 
   5  13   2      484.63      457.19     29.82 o 
   6  13   2      300.90      245.04     30.80 o 
   7  13   2       35.83       28.32     27.29 o 
   8  13   2       51.76       23.11     31.18 o 
   9  13   2       27.86       14.11     34.69 o 
  10  13   2        0.01      -20.41     40.61 o 
 -10  14   2       72.20       64.59     61.84 o 
  -9  14   2       50.74       31.97     50.60 o 
  -8  14   2      546.33      629.20     61.32 o 
  -7  14   2      790.73      817.79     52.61 o 
  -6  14   2      182.58      162.50     23.99 o 
  -5  14   2     3845.12     4252.29     72.04 o 
  -4  14   2      277.73      247.97     20.36 o 
  -3  14   2     1086.69     1048.85     37.66 o 
  -2  14   2       84.44       42.96     12.55 o 
  -1  14   2      266.25      192.88     18.19 o 
   0  14   2       67.40       35.76     10.02 o 
   1  14   2       15.35        6.04      9.56 o 
   2  14   2      249.28      213.71     19.54 o 
   3  14   2      781.85      799.32     32.39 o 
   4  14   2       60.95       44.67     15.44 o 
   5  14   2     3137.38     3387.20     80.00 o 
   6  14   2       13.60       11.28     19.83 o 
   7  14   2       19.49       17.85     28.09 o 
   8  14   2       11.79        6.79     29.39 o 
   9  14   2      189.69      170.19     47.13 o 
  10  14   2      183.32      185.34     52.75 o 
 -10  15   2       10.78       32.97     60.33 o 
  -9  15   2      113.18      156.33     61.54 o 
  -8  15   2        4.12       -0.86     30.01 o 
  -7  15   2       44.96       33.49     21.75 o 
  -6  15   2       35.54       21.97     19.45 o 
  -5  15   2       31.69       13.26     14.65 o 
  -4  15   2     1268.54     1126.72     34.95 o 
  -3  15   2       28.94       29.31     14.29 o 
  -2  15   2      808.95      757.81     31.23 o 
  -1  15   2      287.65      229.80     20.40 o 
   0  15   2      481.84      420.44     21.55 o 
   1  15   2      389.22      348.19     22.35 o 
   2  15   2     4634.91     4735.20     71.36 o 
   3  15   2     2013.53     1916.81     48.75 o 
   4  15   2     2036.83     2164.10     55.04 o 
   5  15   2     1324.37     1343.81     45.99 o 
   6  15   2      131.94      101.78     25.23 o 
   7  15   2       34.15        6.94     26.76 o 
   8  15   2      121.80      124.02     37.90 o 
   9  15   2       70.85       69.37     42.03 o 
  10  15   2        1.66       -0.16     42.90 o 
 -10  16   2       38.33       54.98     62.34 o 
  -9  16   2       13.62       -3.76     47.81 o 
  -8  16   2        0.70        2.85     29.87 o 
  -7  16   2      493.62      483.44     56.80 o 
  -6  16   2       64.87       11.51     20.53 o 
  -5  16   2      826.00      775.83     41.67 o 
  -4  16   2      431.01      408.65     24.81 o 
  -3  16   2        0.51       -0.81     12.98 o 
  -2  16   2     1480.18     1412.50     42.49 o 
  -1  16   2      199.45      109.62     13.29 o 
   0  16   2      314.66      261.62     20.11 o 
   1  16   2       12.99        6.33     10.27 o 
   2  16   2     1135.99     1189.10     35.16 o 
   3  16   2     1107.27     1102.38     38.97 o 
   4  16   2      157.35      113.64     19.47 o 
   5  16   2     1473.87     1545.43     50.51 o 
   6  16   2       57.41       32.86     22.64 o 
   7  16   2     1552.29     1616.18     88.83 o 
   8  16   2       57.72       29.49     33.33 o 
   9  16   2       64.70        5.37     38.08 o 
 -10  17   2      180.01      202.11     55.93 o 
  -9  17   2       74.80      118.02     60.35 o 
  -8  17   2      127.94       84.03     41.48 o 
  -7  17   2       32.32       23.41     23.99 o 
  -6  17   2       21.59        5.81     20.97 o 
  -5  17   2      130.09       73.67     22.31 o 
  -4  17   2        1.59       -3.50     14.98 o 
  -3  17   2        7.21        4.81     14.24 o 
  -2  17   2      806.53      681.73     31.45 o 
  -1  17   2      379.68      275.29     23.87 o 
   0  17   2     1170.49     1151.48     34.03 o 
   1  17   2      140.17      107.51     15.95 o 
   2  17   2     1028.70     1043.85     35.84 o 
   3  17   2       62.99       60.95     15.95 o 
   4  17   2      468.72      430.12     31.97 o 
   5  17   2      273.82      227.19     27.41 o 
   6  17   2      647.25      721.68     51.16 o 
   7  17   2      552.21      599.65     59.15 o 
   8  17   2      112.92      112.67     39.43 o 
   9  17   2       99.51       91.77     43.84 o 
  -9  18   2       52.50        9.08     53.96 o 
  -8  18   2       80.10       83.50     41.24 o 
  -7  18   2      881.07     1032.83     65.51 o 
  -6  18   2       61.75       40.21     22.29 o 
  -5  18   2      519.67      620.44     43.43 o 
  -4  18   2      238.59      182.05     25.49 o 
  -3  18   2      439.73      434.99     32.49 o 
  -2  18   2      966.80      971.84     38.27 o 
  -1  18   2      299.28      267.04     18.99 o 
   0  18   2        2.66       -9.67     10.53 o 
   1  18   2      523.56      481.47     28.20 o 
   2  18   2      235.37      218.21     21.85 o 
   3  18   2     1633.30     1761.63     50.36 o 
   4  18   2       61.32       46.23     18.01 o 
   5  18   2     1346.71     1453.50     51.26 o 
   6  18   2       11.01       -0.39     22.33 o 
   7  18   2      115.57       83.83     33.69 o 
   8  18   2       25.61       -1.28     35.05 o 
   9  18   2       82.90      110.68     44.44 o 
  -9  19   2        7.37       32.52     56.23 o 
  -8  19   2       21.61       29.86     40.76 o 
  -7  19   2      137.75      118.86     35.87 o 
  -6  19   2      112.55       72.85     28.69 o 
  -5  19   2        0.09        8.20     19.70 o 
  -4  19   2     1147.62     1197.63     48.66 o 
  -3  19   2      448.01      426.58     33.08 o 
  -2  19   2     3041.63     3403.71     71.42 o 
  -1  19   2      369.99      321.03     27.48 o 
   0  19   2      843.80      831.68     31.34 o 
   1  19   2     1653.70     1717.38     46.12 o 
   2  19   2     1138.55     1110.61     39.21 o 
   3  19   2       46.11       29.42     14.97 o 
   4  19   2      704.71      737.82     39.17 o 
   5  19   2      205.02      140.49     25.72 o 
   6  19   2      339.09      325.50     38.85 o 
   7  19   2        1.35      -18.90     30.90 o 
   8  19   2       23.19       -1.50     36.08 o 
   9  19   2        6.48      -16.20     49.01 o 
  -9  20   2      115.17      126.39     67.50 o 
  -8  20   2        1.76        5.98     39.13 o 
  -7  20   2       26.01        2.26     28.56 o 
  -6  20   2        0.98        3.15     26.02 o 
  -5  20   2      244.13      236.41     32.20 o 
  -4  20   2      426.19      423.65     36.97 o 
  -3  20   2      272.19      226.95     26.41 o 
  -2  20   2        1.25       11.16     14.76 o 
  -1  20   2      137.36       77.16     15.63 o 
   0  20   2      456.89      471.20     27.04 o 
   1  20   2     2110.15     2187.70     52.79 o 
   2  20   2       53.55       27.94     14.54 o 
   3  20   2      589.19      588.30     33.11 o 
   4  20   2       20.17       25.20     18.02 o 
   5  20   2        3.41        5.03     19.13 o 
   6  20   2        6.47        8.08     23.50 o 
   7  20   2      121.11       62.95     33.26 o 
   8  20   2        6.36      -14.83     34.85 o 
   9  20   2       65.43       37.88     53.97 o 
  -9  21   2       16.60       25.64     59.47 o 
  -8  21   2       86.08       56.22     41.53 o 
  -7  21   2      186.15      171.16     40.81 o 
  -6  21   2      186.99      134.94     33.93 o 
  -5  21   2        2.10        6.77     22.32 o 
  -4  21   2      556.28      593.39     44.36 o 
  -3  21   2       15.27       17.11     16.48 o 
  -2  21   2      296.43      223.42     26.32 o 
  -1  21   2       29.08       16.40     14.68 o 
   0  21   2      551.61      537.44     30.06 o 
   1  21   2       36.71       34.51     14.57 o 
   2  21   2       70.40       45.54     16.34 o 
   3  21   2        8.85        3.01     15.53 o 
   4  21   2     1664.05     1897.36     58.34 o 
   5  21   2      599.21      597.89     41.47 o 
   6  21   2      407.64      456.59     45.04 o 
   7  21   2      135.82       99.39     37.65 o 
   8  21   2      312.54      307.36     65.50 o 
   9  21   2       16.71       23.35     54.96 o 
  -9  22   2       74.39      105.55     66.52 o 
  -8  22   2       28.81       -3.37     41.30 o 
  -7  22   2       10.44       14.78     31.15 o 
  -6  22   2      455.03      562.43     55.64 o 
  -5  22   2      206.32      210.46     37.66 o 
  -4  22   2       51.89       47.29     25.30 o 
  -3  22   2       95.52       49.78     20.41 o 
  -2  22   2      379.13      309.67     29.75 o 
  -1  22   2     1242.65     1237.72     47.96 o 
   0  22   2      874.43      842.24     34.77 o 
   1  22   2      395.67      341.47     28.16 o 
   2  22   2       74.47       63.32     18.49 o 
   3  22   2       13.43        8.25     16.43 o 
   4  22   2      241.42      175.84     26.21 o 
   5  22   2      996.42      992.63     47.40 o 
   6  22   2       13.07       -4.41     26.21 o 
   7  22   2       42.38       16.35     41.22 o 
   8  22   2        6.99       19.50     47.36 o 
  -8  23   2        0.34      -14.76     41.41 o 
  -7  23   2        5.14       -1.47     31.49 o 
  -6  23   2       86.18       68.89     32.04 o 
  -5  23   2       83.05       35.65     26.25 o 
  -4  23   2        1.70       -9.38     22.65 o 
  -3  23   2       31.20       10.38     19.29 o 
  -2  23   2      470.90      552.00     38.02 o 
  -1  23   2      720.82      753.84     42.55 o 
   0  23   2      230.08      177.91     25.07 o 
   1  23   2       51.84       30.43     16.23 o 
   2  23   2     2438.93     2543.66     63.32 o 
   3  23   2     1492.05     1622.09     53.39 o 
   4  23   2        0.75       16.48     18.91 o 
   5  23   2      398.08      410.34     34.98 o 
   6  23   2      179.73      114.48     32.31 o 
   7  23   2        1.18       -8.36     42.40 o 
   8  23   2        1.06      -27.02     48.49 o 
  -8  24   2        0.08      -11.32     45.48 o 
  -7  24   2        0.49        4.97     33.04 o 
  -6  24   2        5.06       15.31     30.13 o 
  -5  24   2      143.15      114.23     32.99 o 
  -4  24   2       33.06        2.22     23.10 o 
  -3  24   2      359.11      344.94     41.37 o 
  -2  24   2        2.64       -3.01     16.96 o 
  -1  24   2      212.50      178.09     26.05 o 
   0  24   2     3879.83     4265.37    138.79 o 
   1  24   2     1906.08     1867.43     54.13 o 
   2  24   2       84.31       46.69     18.24 o 
   3  24   2        4.10        9.64     17.88 o 
   4  24   2        3.89        8.73     19.66 o 
   5  24   2      650.35      821.69     50.80 o 
   6  24   2        4.90        7.36     31.40 o 
   7  24   2        1.41        2.96     43.66 o 
   8  24   2       62.90       21.87     50.31 o 
  -8  25   2      115.85       80.82     50.65 o 
  -7  25   2       73.44       84.92     39.38 o 
  -6  25   2       92.92       84.39     34.81 o 
  -5  25   2        2.12        3.44     28.83 o 
  -4  25   2      111.52      100.34     31.08 o 
  -3  25   2       79.53       53.52     27.06 o 
  -2  25   2      157.35      139.31     31.73 o 
  -1  25   2       49.73       39.21     19.83 o 
   0  25   2      642.41      710.29     42.55 o 
   1  25   2      303.26      261.55     31.18 o 
   2  25   2      291.07      305.30     30.61 o 
   3  25   2      694.74      772.62     43.54 o 
   4  25   2       85.95       72.55     23.18 o 
   5  25   2        0.01      -10.52     23.99 o 
   6  25   2        1.10        0.70     31.57 o 
   7  25   2       37.30       50.37     46.45 o 
   8  25   2      167.17      225.24     62.00 o 
  -8  26   2        2.43       12.70     46.00 o 
  -7  26   2        0.05       15.24     37.29 o 
  -6  26   2      110.55      105.73     39.02 o 
  -5  26   2       76.02       94.24     34.06 o 
  -4  26   2       55.72       36.22     28.67 o 
  -3  26   2        0.00        6.52     24.12 o 
  -2  26   2       18.64       -9.07     22.49 o 
  -1  26   2       45.34       38.51     20.97 o 
   0  26   2     1154.18     1112.49     50.19 o 
   1  26   2     1884.00     1871.89     63.77 o 
   2  26   2        1.17        9.23     19.54 o 
   3  26   2      104.81       71.88     23.02 o 
   4  26   2      871.40      933.19     48.71 o 
   5  26   2       70.33       46.93     27.25 o 
   6  26   2       24.42        9.28     35.09 o 
   7  26   2       32.50       23.01     38.14 o 
  -7  27   2      155.63      140.35     45.04 o 
  -6  27   2      237.30      261.50     50.59 o 
  -5  27   2      199.20      155.08     39.28 o 
  -4  27   2      131.27      124.26     36.89 o 
  -3  27   2       44.42       38.53     26.78 o 
  -2  27   2        1.00       15.83     24.50 o 
  -1  27   2        8.65       11.35     23.91 o 
   0  27   2        6.83       16.50     19.64 o 
   1  27   2        1.97       13.22     20.33 o 
   2  27   2      272.90      248.85     34.23 o 
   3  27   2      141.91       87.28     24.74 o 
   4  27   2      167.40      101.85     29.12 o 
   5  27   2        0.99      -18.80     27.17 o 
   6  27   2        0.09       17.61     35.91 o 
   7  27   2       23.76      -13.44     48.59 o 
  -7  28   2       16.26       27.04     41.58 o 
  -6  28   2        4.33      -13.98     35.90 o 
  -5  28   2        5.59      -11.40     30.62 o 
  -4  28   2      421.80      475.14     55.60 o 
  -3  28   2       20.72      -10.12     25.68 o 
  -2  28   2      264.00      256.22     40.92 o 
  -1  28   2       45.33       20.46     26.40 o 
   0  28   2     2176.74     2364.30     74.08 o 
   1  28   2      552.75      534.31     42.92 o 
   2  28   2      137.96       91.64     25.60 o 
   3  28   2       34.21       19.84     27.65 o 
   4  28   2       74.47       58.11     28.35 o 
   5  28   2      229.56      224.31     38.02 o 
   6  28   2        3.80      -12.74     35.78 o 
   7  28   2        2.78      -38.06     47.36 o 
  -7  29   2      379.77      598.40     72.92 o 
  -6  29   2       35.27       35.11     38.45 o 
  -5  29   2       20.65       46.79     35.22 o 
  -4  29   2        2.14      -12.70     30.28 o 
  -3  29   2       86.77       73.79     31.87 o 
  -2  29   2       33.62       42.07     28.10 o 
  -1  29   2       29.56       24.41     26.48 o 
   0  29   2        9.32       18.71     25.75 o 
   1  29   2      408.88      456.95     42.46 o 
   2  29   2      144.17       73.65     27.20 o 
   3  29   2        5.32       -8.24     27.70 o 
   4  29   2        0.10      -15.29     27.24 o 
   5  29   2       18.00       15.71     30.64 o 
   6  29   2       29.97        3.55     38.86 o 
  -6  30   2       90.15       74.78     43.00 o 
  -5  30   2        3.50       -8.27     32.49 o 
  -4  30   2      163.21      175.42     43.64 o 
  -3  30   2       61.45       58.47     32.20 o 
  -2  30   2      307.73      273.67     44.49 o 
  -1  30   2      585.08      750.64     61.84 o 
   0  30   2      600.97      608.88     56.37 o 
   1  30   2      619.44      613.09     55.23 o 
   2  30   2        6.07       -4.52     27.10 o 
   3  30   2      246.53      217.73     41.91 o 
   4  30   2      365.75      437.25     48.40 o 
   5  30   2       16.91       23.26     32.98 o 
   6  30   2       18.27       20.14     41.56 o 
  -6  31   2       31.55       33.08     40.46 o 
  -5  31   2        6.48       -2.10     34.81 o 
  -4  31   2       37.61       17.08     34.85 o 
  -3  31   2       68.40       47.46     33.42 o 
  -2  31   2      109.96      112.35     36.62 o 
  -1  31   2        1.12        0.58     28.02 o 
   0  31   2        1.02        3.97     26.49 o 
   1  31   2       41.28       34.32     33.56 o 
   2  31   2       18.26       19.38     29.33 o 
   3  31   2       28.29       -5.70     31.07 o 
   4  31   2      360.63      413.02     57.31 o 
   5  31   2       48.61       45.98     35.10 o 
   6  31   2       26.39       -0.75     42.24 o 
  -5  32   2       24.33       14.66     38.92 o 
  -4  32   2      191.20      210.79     47.06 o 
  -3  32   2      168.51      190.77     44.70 o 
  -2  32   2       76.70       57.17     32.27 o 
  -1  32   2      179.03      193.97     40.72 o 
   0  32   2      121.36      127.33     37.77 o 
   1  32   2        0.47       16.17     32.73 o 
   2  32   2        0.09        9.70     33.88 o 
   3  32   2        7.99        5.38     33.69 o 
   4  32   2      154.52      160.58     42.72 o 
   5  32   2       44.90       60.29     48.13 o 
  -5  33   2       20.67       -8.09     37.07 o 
  -4  33   2       46.91       22.77     37.85 o 
  -3  33   2        0.33       14.59     35.87 o 
  -2  33   2       35.30       26.98     33.53 o 
  -1  33   2      160.82      152.47     39.83 o 
   0  33   2      273.31      268.40     55.24 o 
   1  33   2       30.33       40.39     38.35 o 
   2  33   2      242.11      233.47     53.62 o 
   3  33   2      116.29       84.02     44.21 o 
   4  33   2        0.24        3.65     37.37 o 
   5  33   2      253.43      272.21     60.56 o 
  -4  34   2       24.49       35.92     39.14 o 
  -3  34   2       50.96       47.09     37.15 o 
  -2  34   2        1.33      -28.96     33.55 o 
  -1  34   2      365.02      355.52     61.79 o 
   0  34   2       14.55        6.02     38.53 o 
   1  34   2      668.08      756.69     80.19 o 
   2  34   2        0.29       10.69     40.44 o 
   3  34   2       13.74        6.00     43.02 o 
   4  34   2      184.77      152.65     53.64 o 
  -4  35   2       16.45      -11.96     38.28 o 
  -3  35   2      279.20      296.88     55.82 o 
  -2  35   2       65.65       25.82     42.35 o 
  -1  35   2       87.68       53.32     42.52 o 
   0  35   2        0.22        3.33     37.66 o 
   1  35   2       83.49       65.66     44.00 o 
   2  35   2       82.98       86.11     47.04 o 
   3  35   2       41.02       13.40     46.99 o 
  -3  36   2      151.02      172.14     55.01 o 
  -2  36   2       17.35        9.94     44.49 o 
  -1  36   2       21.55       13.08     44.87 o 
   0  36   2       50.93       64.81     45.78 o 
   1  36   2       18.93       34.89     43.93 o 
   2  36   2       85.16       66.43     50.07 o 
   3  36   2      128.31      142.19     55.56 o 
  -1  37   2       17.10       29.06     46.68 o 
   0  37   2      167.76      179.48     55.90 o 
   1  37   2       77.01       59.55     48.00 o 
 -11   1   3       10.94       41.75     46.91 o 
 -10   1   3      364.76      474.01     61.11 o 
  -9   1   3        0.60        6.81     27.65 o 
  -8   1   3      233.63      216.86     30.59 o 
  -7   1   3      110.21       83.73     21.38 o 
  -6   1   3      527.05      513.74     34.35 o 
  -5   1   3      120.18       76.72     16.70 o 
  -4   1   3       14.56       -5.30      9.75 o 
  -3   1   3       99.88       54.73     11.05 o 
  -2   1   3     5792.24     6172.18     62.62 o 
  -1   1   3        0.51       -2.29      5.69 o 
   0   1   3     2423.38     2246.01     36.79 o 
   1   1   3     6194.46     6301.62     63.14 o 
   2   1   3     4935.11     5009.73     59.12 o 
   3   1   3        0.22       -0.62      7.23 o 
   4   1   3     9073.77    10102.03    140.11 o 
   5   1   3       97.36       70.00     21.13 o 
   6   1   3      634.97      555.91     48.98 o 
   7   1   3      120.98      101.62     30.56 o 
   8   1   3      291.56      229.60     42.15 o 
   9   1   3        0.64       -0.84     30.68 o 
  10   1   3       37.56       33.97     38.55 o 
 -11   2   3        0.09        3.33     44.41 o 
 -10   2   3        4.63        1.27     39.22 o 
  -9   2   3       38.05        8.64     28.65 o 
  -8   2   3      408.57      414.12     38.46 o 
  -7   2   3      426.12      385.00     33.69 o 
  -6   2   3        4.43        8.78     15.55 o 
  -5   2   3     1271.62     1187.27     39.95 o 
  -4   2   3     1103.82     1143.27     34.87 o 
  -3   2   3    10181.04    10908.27     92.47 o 
  -2   2   3     2835.22     2872.97     42.38 o 
  -1   2   3     1198.62      983.82     24.34 o 
   0   2   3     1129.68     1055.76     23.81 o 
   1   2   3      508.44      395.13     17.02 o 
   2   2   3     5570.85     5716.91     61.27 o 
   3   2   3       98.01       53.01      9.42 o 
   4   2   3     2256.92     2352.46     43.86 o 
   5   2   3      257.11      193.08     28.87 o 
   6   2   3       60.10       52.12     23.84 o 
   7   2   3       38.55       43.73     27.15 o 
   8   2   3      103.36       77.71     31.08 o 
   9   2   3      387.63      405.07     56.25 o 
  10   2   3      136.85      111.14     43.74 o 
 -11   3   3      352.58      397.83     63.05 o 
 -10   3   3       98.89       86.34     42.22 o 
  -9   3   3        9.12      -10.13     28.92 o 
  -8   3   3       11.90        7.38     21.91 o 
  -7   3   3        1.41        2.92     16.78 o 
  -6   3   3        3.35       -0.93     14.81 o 
  -5   3   3       47.28       32.64     12.41 o 
  -4   3   3      762.09      675.88     25.68 o 
  -3   3   3     2634.15     2797.98     47.17 o 
  -2   3   3      414.60      374.08     16.62 o 
  -1   3   3      764.65      740.34     26.41 o 
   0   3   3      618.83      566.68     19.31 o 
   1   3   3     2717.09     2805.47     43.03 o 
   2   3   3     1384.02     1224.18     29.47 o 
   3   3   3     2216.05     2319.24     38.41 o 
   4   3   3        0.52        6.68     10.44 o 
   5   3   3     1355.98     1483.97     60.96 o 
   6   3   3      796.09      806.33     53.39 o 
   7   3   3      156.95      126.15     31.50 o 
   8   3   3       65.09       30.61     28.92 o 
   9   3   3      115.72       95.95     39.91 o 
  10   3   3        4.59       19.32     38.15 o 
 -11   4   3        0.37      -11.02     55.51 o 
 -10   4   3       22.61       -9.74     38.20 o 
  -9   4   3        0.03        1.98     25.91 o 
  -8   4   3       32.58       19.63     21.87 o 
  -7   4   3       33.56        8.93     18.29 o 
  -6   4   3       18.82        5.58     16.24 o 
  -5   4   3       52.78       26.74     13.97 o 
  -4   4   3      157.76       99.67     15.07 o 
  -3   4   3      754.32      700.32     29.60 o 
  -2   4   3     1264.86     1224.41     27.16 o 
  -1   4   3      313.73      219.50     13.01 o 
   0   4   3      144.93       81.40     10.18 o 
   1   4   3      122.56       91.67     11.06 o 
   2   4   3     1941.82     1890.22     36.72 o 
   3   4   3       73.29       25.22      9.05 o 
   4   4   3      544.92      502.72     28.87 o 
   5   4   3      721.63      683.15     41.95 o 
   6   4   3        1.93      -10.14     19.58 o 
   7   4   3      258.49      240.81     38.60 o 
   8   4   3      444.11      427.79     53.55 o 
   9   4   3       16.61        8.22     30.97 o 
  10   4   3        5.57       14.62     40.06 o 
 -10   5   3      134.39      130.04     44.59 o 
  -9   5   3        9.55      -13.19     29.54 o 
  -8   5   3      535.14      512.72     41.85 o 
  -7   5   3      480.96      519.26     42.82 o 
  -6   5   3     1345.04     1394.11     47.30 o 
  -5   5   3      767.70      724.39     32.57 o 
  -4   5   3        7.80        4.54     10.99 o 
  -3   5   3      420.81      413.23     23.83 o 
  -2   5   3     3044.50     2984.09     40.65 o 
  -1   5   3     1330.88     1365.59     25.66 o 
   0   5   3    10303.35    11183.32     90.83 o 
   1   5   3     1046.41      970.68     26.37 o 
   2   5   3       52.52       31.65      9.70 o 
   3   5   3       39.28       26.05      9.38 o 
   4   5   3      642.89      627.17     29.39 o 
   5   5   3     2729.53     2999.87     78.24 o 
   6   5   3     1536.02     1597.18     68.10 o 
   7   5   3      247.10      224.94     38.06 o 
   8   5   3      187.13      109.62     34.30 o 
   9   5   3       78.72       76.21     36.91 o 
  10   5   3      139.50      139.97     45.03 o 
 -10   6   3      220.86      214.63     59.95 o 
  -9   6   3       35.34       38.26     30.19 o 
  -8   6   3      736.61      801.57     48.95 o 
  -7   6   3      919.37      958.09     44.17 o 
  -6   6   3       20.52        1.39     15.37 o 
  -5   6   3      221.19      170.31     20.74 o 
  -4   6   3       31.78       15.71     11.31 o 
  -3   6   3     4318.50     4411.30     57.90 o 
  -2   6   3      700.54      617.44     18.45 o 
  -1   6   3      147.63      133.74     13.89 o 
   0   6   3      759.52      703.87     21.37 o 
   1   6   3     4210.37     4502.68     55.78 o 
   2   6   3      200.81      216.61     16.73 o 
   3   6   3      391.46      339.72     19.17 o 
   4   6   3     1676.28     1652.27     35.58 o 
   5   6   3      842.59      779.87     35.21 o 
   6   6   3      252.84      280.77     37.72 o 
   7   6   3       60.52       42.87     26.37 o 
   8   6   3     1416.28     1496.09     78.43 o 
   9   6   3       86.83       54.31     35.28 o 
  10   6   3       22.48       16.91     39.23 o 
 -10   7   3        0.41       10.43     47.43 o 
  -9   7   3      571.14      655.36     55.66 o 
  -8   7   3       73.92       47.16     23.00 o 
  -7   7   3       47.65       33.48     20.32 o 
  -6   7   3        4.88       -0.21     16.18 o 
  -5   7   3       20.44       14.39     13.02 o 
  -4   7   3      971.84      839.59     30.37 o 
  -3   7   3     1705.13     1717.93     36.65 o 
  -2   7   3     1106.68     1106.23     31.73 o 
  -1   7   3      375.93      280.78     17.62 o 
   0   7   3     4416.83     4712.79     56.50 o 
   1   7   3     1215.25      940.74     26.86 o 
   2   7   3       22.24        7.63      8.53 o 
   3   7   3       85.66       56.59     12.23 o 
   4   7   3     1037.17      972.85     29.79 o 
   5   7   3      233.84      154.52     22.00 o 
   6   7   3     1009.24      951.89     56.49 o 
   7   7   3       16.95        5.15     23.99 o 
   8   7   3      151.21       94.26     34.72 o 
   9   7   3       74.91       40.43     35.39 o 
  10   7   3       58.98       52.55     40.93 o 
 -10   8   3       14.62        7.72     58.21 o 
  -9   8   3      495.90      597.20     62.61 o 
  -8   8   3        0.02        3.54     21.88 o 
  -7   8   3     1194.35     1212.08     48.06 o 
  -6   8   3     1057.52     1106.64     42.46 o 
  -5   8   3       72.26       67.44     15.91 o 
  -4   8   3      580.17      522.12     26.27 o 
  -3   8   3       96.23       52.57     11.45 o 
  -2   8   3      531.17      447.30     20.37 o 
  -1   8   3     1063.83      930.19     27.60 o 
   0   8   3      146.96       69.09      9.89 o 
   1   8   3      402.53      403.06     19.90 o 
   2   8   3     1152.16      958.05     29.38 o 
   3   8   3     2451.75     2543.28     49.23 o 
   4   8   3        7.37       -6.61     10.63 o 
   5   8   3       59.45       53.44     17.77 o 
   6   8   3        6.34       11.88     20.73 o 
   7   8   3      106.96       83.73     30.26 o 
   8   8   3       35.51        2.17     29.97 o 
   9   8   3       91.72      130.64     41.14 o 
  10   8   3       76.29       70.31     43.86 o 
 -10   9   3       54.75       91.50     53.75 o 
  -9   9   3       70.60       68.89     38.33 o 
  -8   9   3      291.29      217.22     31.46 o 
  -7   9   3      982.56     1045.75     46.17 o 
  -6   9   3      917.40      822.21     35.52 o 
  -5   9   3      601.31      543.29     30.11 o 
  -4   9   3      943.24      868.56     30.57 o 
  -3   9   3        4.02        7.73      8.93 o 
  -2   9   3      348.44      316.18     27.78 o 
  -1   9   3        1.45        0.16      7.55 o 
   0   9   3     3244.74     3285.13     63.45 o 
   1   9   3     2136.23     2103.70     40.58 o 
   2   9   3     1047.92      916.77     30.00 o 
   3   9   3     4275.29     4615.46     94.72 o 
   4   9   3      312.92      274.07     21.68 o 
   5   9   3     1341.12     1308.24     47.11 o 
   6   9   3      108.34       72.52     27.02 o 
   7   9   3      138.28       96.17     30.65 o 
   8   9   3      294.04      274.63     45.01 o 
   9   9   3      111.11      138.90     43.09 o 
  10   9   3      291.61      385.27     60.76 o 
 -10  10   3      114.03       45.20     49.41 o 
  -9  10   3       12.37       -4.39     33.65 o 
  -8  10   3      368.43      346.35     42.23 o 
  -7  10   3     2045.73     2254.69     63.19 o 
  -6  10   3       91.48       73.41     19.16 o 
  -5  10   3       92.25       59.36     16.60 o 
  -4  10   3     3351.09     3670.19     82.00 o 
  -3  10   3       54.31       28.45     10.10 o 
  -2  10   3     1111.68     1139.52     45.56 o 
  -1  10   3       15.81        6.89      7.77 o 
   0  10   3       67.24       65.40     10.31 o 
   1  10   3       34.56       20.45      9.24 o 
   2  10   3      651.86      691.76     27.07 o 
   3  10   3      470.75      498.30     27.04 o 
   4  10   3       23.71       13.39     12.35 o 
   5  10   3      574.24      583.14     37.41 o 
   6  10   3     1382.34     1384.59     52.49 o 
   7  10   3      142.94      132.43     33.82 o 
   8  10   3      339.01      356.50     50.90 o 
   9  10   3        0.32      -13.16     32.85 o 
  10  10   3        7.80       31.92     42.20 o 
 -10  11   3       52.29       39.03     61.46 o 
  -9  11   3        0.56      -11.31     37.28 o 
  -8  11   3      164.83      108.61     32.14 o 
  -7  11   3      102.53       83.59     23.93 o 
  -6  11   3      222.40      158.73     23.83 o 
  -5  11   3      381.10      309.39     25.02 o 
  -4  11   3      146.56       93.20     15.66 o 
  -3  11   3     4364.94     4861.83     52.84 o 
  -2  11   3      336.25      296.94     27.97 o 
  -1  11   3      203.18      121.86     19.55 o 
   0  11   3       46.53       13.03      8.20 o 
   1  11   3        7.50        4.08      9.15 o 
   2  11   3      465.09      437.82     25.59 o 
   3  11   3     1840.07     1842.35     44.96 o 
   4  11   3        5.60        1.82     12.23 o 
   5  11   3       32.53       10.49     17.06 o 
   6  11   3      347.93      312.28     33.51 o 
   7  11   3      267.16      198.75     39.13 o 
   8  11   3       66.29       53.88     32.92 o 
   9  11   3      127.47       88.19     41.49 o 
  10  11   3      170.57      172.07     52.29 o 
 -10  12   3       18.54       22.35     55.01 o 
  -9  12   3       97.71       82.98     46.05 o 
  -8  12   3        0.65        6.46     23.90 o 
  -7  12   3      961.64     1000.35     52.16 o 
  -6  12   3       88.73       61.85     22.21 o 
  -5  12   3      269.05      222.06     23.23 o 
  -4  12   3      400.90      320.89     21.24 o 
  -3  12   3      106.88       49.88     12.93 o 
  -2  12   3     1653.36     1749.17     57.00 o 
  -1  12   3        2.25       -1.47     11.40 o 
   0  12   3       80.73       37.49      9.29 o 
   1  12   3      933.71     1006.20     30.91 o 
   2  12   3     6102.08     6552.64     82.11 o 
   3  12   3        1.85       -4.15     11.24 o 
   4  12   3      140.31       92.84     17.15 o 
   5  12   3      116.75      109.13     23.22 o 
   6  12   3      740.08      775.56     47.06 o 
   7  12   3        1.42        4.91     26.22 o 
   8  12   3       10.88        1.73     31.32 o 
   9  12   3       17.19       25.07     36.67 o 
  10  12   3       54.09       82.61     46.64 o 
 -10  13   3       28.68       50.70     51.92 o 
  -9  13   3        1.94      -11.16     38.70 o 
  -8  13   3       36.92       34.04     30.12 o 
  -7  13   3      361.97      382.55     39.79 o 
  -6  13   3      852.77      884.56     46.83 o 
  -5  13   3      918.70      811.92     39.45 o 
  -4  13   3     1524.92     1460.47     35.73 o 
  -3  13   3       77.43       46.81     13.79 o 
  -2  13   3       39.32       21.22     14.25 o 
  -1  13   3      178.44       77.74     18.15 o 
   0  13   3      480.52      478.08     29.48 o 
   1  13   3       92.29       46.69     11.97 o 
   2  13   3     1790.80     1836.56     44.95 o 
   3  13   3       22.64        0.60     12.04 o 
   4  13   3       17.77       18.92     14.03 o 
   5  13   3     3276.83     3508.81     82.17 o 
   6  13   3      467.83      432.16     39.51 o 
   7  13   3       94.69       71.71     31.43 o 
   8  13   3       75.97       74.54     35.27 o 
   9  13   3      470.97      562.31     67.16 o 
  10  13   3       86.77      166.97     54.53 o 
 -10  14   3       18.57       34.96     58.83 o 
  -9  14   3       39.51       13.68     41.99 o 
  -8  14   3      473.30      542.87     57.87 o 
  -7  14   3      199.28      170.27     35.56 o 
  -6  14   3     1054.78     1133.29     50.34 o 
  -5  14   3      278.37      238.82     28.87 o 
  -4  14   3      928.88      922.31     38.49 o 
  -3  14   3      213.72      172.10     20.22 o 
  -2  14   3      375.79      344.92     32.86 o 
  -1  14   3       52.23       36.48     10.85 o 
   0  14   3       15.92        9.46      9.28 o 
   1  14   3      297.80      235.21     19.28 o 
   2  14   3        4.86        0.59     11.10 o 
   3  14   3      529.70      518.35     30.10 o 
   4  14   3       26.51       18.42     14.54 o 
   5  14   3       21.53        0.01     18.77 o 
   6  14   3      307.20      307.27     34.79 o 
   7  14   3      541.62      494.03     53.36 o 
   8  14   3       92.43       66.41     36.71 o 
   9  14   3        0.04      -43.77     36.28 o 
 -10  15   3       28.36        0.13     62.02 o 
  -9  15   3       48.55       39.80     44.82 o 
  -8  15   3       17.62        8.19     30.50 o 
  -7  15   3       29.19       14.35     27.42 o 
  -6  15   3      185.72      178.39     33.48 o 
  -5  15   3      885.90      838.93     42.57 o 
  -4  15   3      190.75      118.94     21.27 o 
  -3  15   3     1338.89     1311.08     39.93 o 
  -2  15   3       51.70       50.44     18.08 o 
  -1  15   3       29.04        9.62     10.54 o 
   0  15   3      149.61      113.20     14.17 o 
   1  15   3       10.17       10.63     11.10 o 
   2  15   3      272.97      244.92     22.57 o 
   3  15   3     2019.64     1985.64     50.88 o 
   4  15   3       42.07       55.78     17.20 o 
   5  15   3        0.82        1.59     19.34 o 
   6  15   3        1.82       -0.56     21.41 o 
   7  15   3      106.28       96.94     35.41 o 
   8  15   3       63.52       27.93     34.20 o 
   9  15   3       47.81       59.46     40.89 o 
  -9  16   3      156.64      199.56     57.61 o 
  -8  16   3      222.79      285.16     46.69 o 
  -7  16   3        8.79        9.81     25.39 o 
  -6  16   3       87.67       59.78     26.48 o 
  -5  16   3       19.18       14.27     19.54 o 
  -4  16   3      328.05      233.27     26.17 o 
  -3  16   3        0.06       -5.79     13.27 o 
  -2  16   3      687.23      622.56     43.95 o 
  -1  16   3      151.81      117.26     15.97 o 
   0  16   3       45.80       29.13     10.98 o 
   1  16   3      182.12      128.37     16.49 o 
   2  16   3     2177.87     2329.99     53.61 o 
   3  16   3      993.02      962.99     38.00 o 
   4  16   3      479.15      398.51     31.18 o 
   5  16   3      381.23      285.23     33.48 o 
   6  16   3      610.70      750.05     52.73 o 
   7  16   3        0.75       15.84     30.67 o 
   8  16   3      220.76      209.42     48.70 o 
   9  16   3      307.89      452.65     64.51 o 
  -9  17   3       53.46       44.87     46.85 o 
  -8  17   3       65.71       34.53     33.99 o 
  -7  17   3      101.85      106.92     32.22 o 
  -6  17   3     1386.57     1479.10     70.54 o 
  -5  17   3     1014.13      973.84     55.29 o 
  -4  17   3     1143.17     1127.89     44.23 o 
  -3  17   3      241.46      206.84     23.20 o 
  -2  17   3      237.56      159.76     23.67 o 
  -1  17   3      628.35      537.09     29.64 o 
   0  17   3      648.36      534.23     25.31 o 
   1  17   3       40.07       14.95     12.26 o 
   2  17   3      448.80      369.34     27.81 o 
   3  17   3      341.07      270.39     25.31 o 
   4  17   3       53.74       27.06     16.51 o 
   5  17   3      957.00      964.26     50.29 o 
   6  17   3        2.13        9.85     22.91 o 
   7  17   3       54.85       50.34     32.73 o 
   8  17   3       28.89       11.13     36.34 o 
   9  17   3       68.50       51.00     43.12 o 
  -9  18   3        5.21        7.46     45.11 o 
  -8  18   3      274.57      327.93     50.04 o 
  -7  18   3       87.56       55.73     31.61 o 
  -6  18   3        4.55       -2.69     23.60 o 
  -5  18   3      125.31       52.77     23.74 o 
  -4  18   3     1025.60     1073.84     56.41 o 
  -3  18   3      295.10      212.81     24.57 o 
  -2  18   3     2290.80     2396.85     55.68 o 
  -1  18   3      238.92      169.15     20.25 o 
   0  18   3        0.60        2.17     10.60 o 
   1  18   3      218.30      186.18     20.36 o 
   2  18   3      477.75      434.48     29.20 o 
   3  18   3      273.41      228.34     25.11 o 
   4  18   3       92.61       40.22     17.85 o 
   5  18   3      458.48      402.89     39.32 o 
   6  18   3      311.51      241.05     35.53 o 
   7  18   3        6.87        7.54     32.65 o 
   8  18   3        0.17        5.96     35.25 o 
   9  18   3       38.57       21.45     41.96 o 
  -9  19   3       12.89       23.01     47.07 o 
  -8  19   3       49.54       45.23     34.03 o 
  -7  19   3       54.63       35.96     31.16 o 
  -6  19   3       91.54       93.07     30.29 o 
  -5  19   3        0.84       -3.72     21.64 o 
  -4  19   3       13.69       16.38     20.84 o 
  -3  19   3      110.32      100.74     24.72 o 
  -2  19   3      191.63      113.76     20.41 o 
  -1  19   3     1755.10     1867.60     76.50 o 
   0  19   3      330.60      263.41     21.92 o 
   1  19   3     1684.48     1552.54     43.78 o 
   2  19   3      140.35       95.03     18.78 o 
   3  19   3      164.31      151.65     23.25 o 
   4  19   3      117.44       85.42     24.13 o 
   5  19   3       17.67        9.25     22.84 o 
   6  19   3       18.93       -3.25     24.10 o 
   7  19   3        6.14       16.18     34.07 o 
   8  19   3       58.22       50.58     38.35 o 
   9  19   3        9.44        8.18     44.74 o 
  -9  20   3       11.48        5.32     49.56 o 
  -8  20   3       34.77        9.75     33.44 o 
  -7  20   3       34.16       34.71     32.13 o 
  -6  20   3      265.78      267.73     41.88 o 
  -5  20   3       40.26       11.75     24.15 o 
  -4  20   3     2069.77     2080.30     80.38 o 
  -3  20   3     1512.10     1517.87     66.22 o 
  -2  20   3     1616.06     1641.40     48.68 o 
  -1  20   3      690.73      626.63     34.95 o 
   0  20   3        3.69        1.27     12.50 o 
   1  20   3      253.24      201.69     21.93 o 
   2  20   3     2218.29     2308.55     57.17 o 
   3  20   3     1317.85     1347.38     47.75 o 
   4  20   3      704.70      679.97     41.90 o 
   5  20   3      116.88       93.91     27.13 o 
   6  20   3      277.57      265.41     36.67 o 
   7  20   3        7.88       26.41     33.70 o 
   8  20   3       49.10       57.28     38.64 o 
  -9  21   3       90.40       96.55     54.08 o 
  -8  21   3        9.63       24.46     36.13 o 
  -7  21   3        5.45       14.11     31.04 o 
  -6  21   3      221.67      226.26     39.38 o 
  -5  21   3      827.40      881.26     63.29 o 
  -4  21   3      314.49      244.68     37.46 o 
  -3  21   3       92.59       47.14     23.06 o 
  -2  21   3      191.63      154.30     30.73 o 
  -1  21   3       30.58       28.47     16.20 o 
   0  21   3      245.24      189.96     20.34 o 
   1  21   3      153.72      115.78     19.49 o 
   2  21   3      419.33      359.18     28.89 o 
   3  21   3       24.35        7.32     15.53 o 
   4  21   3       63.62       53.09     19.84 o 
   5  21   3      377.39      340.22     38.98 o 
   6  21   3        6.92        2.75     24.95 o 
   7  21   3       74.04       78.60     38.69 o 
   8  21   3        1.00      -16.84     37.15 o 
  -8  22   3       30.82        6.70     43.07 o 
  -7  22   3       30.48       21.38     34.03 o 
  -6  22   3      240.97      296.19     45.53 o 
  -5  22   3       61.11       37.01     26.00 o 
  -4  22   3       83.14       59.01     26.98 o 
  -3  22   3       74.71       66.88     26.87 o 
  -2  22   3      408.34      378.40     41.51 o 
  -1  22   3     1156.40     1119.02     44.22 o 
   0  22   3      160.31      111.39     21.56 o 
   1  22   3      319.05      219.97     24.50 o 
   2  22   3      615.88      672.09     38.96 o 
   3  22   3      184.96      149.54     24.58 o 
   4  22   3      677.44      705.09     44.15 o 
   5  22   3      158.48      208.40     33.99 o 
   6  22   3      187.26      136.66     32.56 o 
   7  22   3      145.73       92.15     41.69 o 
   8  22   3        0.03       -8.51     44.60 o 
  -8  23   3       32.14       38.32     44.99 o 
  -7  23   3        0.41        4.94     32.70 o 
  -6  23   3      288.45      310.57     46.55 o 
  -5  23   3       95.69       48.83     27.91 o 
  -4  23   3        2.64       12.26     25.70 o 
  -3  23   3      174.45      138.40     32.73 o 
  -2  23   3        1.33        9.52     20.72 o 
  -1  23   3     2131.22     2286.80     80.39 o 
   0  23   3      504.58      447.16     36.40 o 
   1  23   3     1107.36     1048.46     41.17 o 
   2  23   3        5.34        1.88     16.69 o 
   3  23   3       11.30        8.03     18.15 o 
   4  23   3      109.70       85.03     21.56 o 
   5  23   3       28.98       34.56     25.18 o 
   6  23   3      318.34      343.28     43.78 o 
   7  23   3       10.01      -18.34     35.60 o 
   8  23   3       24.45       33.02     51.45 o 
  -8  24   3        9.54        1.34     46.47 o 
  -7  24   3      183.61      166.04     43.99 o 
  -6  24   3       10.85       27.58     32.20 o 
  -5  24   3      337.70      347.98     47.52 o 
  -4  24   3        0.23       -6.46     23.51 o 
  -3  24   3      340.10      327.48     41.73 o 
  -2  24   3      451.24      422.16     45.91 o 
  -1  24   3      828.35      887.58     58.60 o 
   0  24   3        0.00      -17.13     16.88 o 
   1  24   3      758.20      829.54     46.19 o 
   2  24   3      444.69      392.85     33.07 o 
   3  24   3     1107.73     1167.06     47.81 o 
   4  24   3       50.32       38.73     21.68 o 
   5  24   3       30.55        0.30     25.43 o 
   6  24   3       14.42        2.97     29.01 o 
   7  24   3       83.77      106.29     51.24 o 
   8  24   3      102.43       61.69     54.37 o 
  -8  25   3       32.75       18.69     50.46 o 
  -7  25   3        0.08       -5.74     34.97 o 
  -6  25   3       94.77       72.08     37.37 o 
  -5  25   3      106.77       97.35     33.93 o 
  -4  25   3       63.36       74.09     31.25 o 
  -3  25   3        8.29       -0.89     22.84 o 
  -2  25   3       11.39        4.19     23.58 o 
  -1  25   3      767.08      771.54     58.51 o 
   0  25   3        1.44       -1.40     21.90 o 
   1  25   3        2.38       -2.52     18.88 o 
   2  25   3       10.04       11.21     18.84 o 
   3  25   3       26.53       23.08     20.53 o 
   4  25   3        5.33        7.81     21.14 o 
   5  25   3       13.82        0.27     26.06 o 
   6  25   3       98.38      110.28     34.42 o 
   7  25   3        2.02       10.56     43.63 o 
  -7  26   3       18.21       -4.79     38.79 o 
  -6  26   3       53.96       20.75     33.20 o 
  -5  26   3       17.96       15.87     30.86 o 
  -4  26   3      218.80      173.77     39.77 o 
  -3  26   3       52.68       35.00     27.22 o 
  -2  26   3      334.86      294.44     43.28 o 
  -1  26   3      238.59      186.45     34.88 o 
   0  26   3        7.17        7.07     22.33 o 
   1  26   3        1.03       -6.51     19.85 o 
   2  26   3        8.61        0.39     20.19 o 
   3  26   3      116.48      113.39     25.61 o 
   4  26   3       69.40       66.85     24.67 o 
   5  26   3       72.85       49.45     30.48 o 
   6  26   3       20.65       30.84     31.63 o 
   7  26   3      102.93      111.81     54.41 o 
  -7  27   3        3.52       18.87     41.19 o 
  -6  27   3       16.12       41.14     36.04 o 
  -5  27   3        4.07        4.21     31.06 o 
  -4  27   3      527.90      641.41     62.89 o 
  -3  27   3       86.78       57.62     30.34 o 
  -2  27   3      630.50      746.56     63.06 o 
  -1  27   3     1878.87     2182.94     86.03 o 
   0  27   3      679.62      630.39     54.34 o 
   1  27   3      198.82      148.66     32.64 o 
   2  27   3       58.88       46.52     24.63 o 
   3  27   3       67.49       38.71     25.41 o 
   4  27   3       37.55       32.64     23.95 o 
   5  27   3      105.56      122.27     37.15 o 
   6  27   3      261.96      219.52     47.80 o 
   7  27   3        4.22       -7.34     42.54 o 
  -7  28   3      161.22      174.94     50.35 o 
  -6  28   3      426.89      548.44     65.60 o 
  -5  28   3        0.10      -10.72     32.08 o 
  -4  28   3       11.87       12.68     31.79 o 
  -3  28   3      294.69      297.20     45.79 o 
  -2  28   3        6.15        0.26     27.33 o 
  -1  28   3      357.93      353.38     45.48 o 
   0  28   3       87.33       63.84     28.83 o 
   1  28   3      248.96      188.40     36.79 o 
   2  28   3       22.78       15.40     25.66 o 
   3  28   3        0.74       -9.43     24.39 o 
   4  28   3       25.17        7.43     24.12 o 
   5  28   3        0.05      -15.12     33.72 o 
   6  28   3       95.91       61.60     40.48 o 
  -6  29   3       37.05       18.16     38.89 o 
  -5  29   3      135.63      182.08     45.30 o 
  -4  29   3        0.48      -12.55     30.72 o 
  -3  29   3       12.03        3.74     30.17 o 
  -2  29   3       16.22       -2.60     28.27 o 
  -1  29   3       60.96       54.82     28.51 o 
   0  29   3        0.74       12.27     26.72 o 
   1  29   3      193.04      151.63     35.80 o 
   2  29   3       28.20       17.03     26.62 o 
   3  29   3       33.55       14.69     26.13 o 
   4  29   3      117.50      104.41     37.06 o 
   5  29   3       17.54      -10.44     35.08 o 
   6  29   3      258.04      230.39     50.64 o 
  -6  30   3      448.58      647.15     73.13 o 
  -5  30   3      112.53      125.97     43.20 o 
  -4  30   3       47.75       22.17     34.79 o 
  -3  30   3      678.23      836.26     71.87 o 
  -2  30   3      636.22      724.87     65.43 o 
  -1  30   3       50.26       50.81     30.86 o 
   0  30   3       14.83        4.11     26.48 o 
   1  30   3      510.84      599.69     57.27 o 
   2  30   3        0.75       13.68     29.27 o 
   3  30   3      142.07      117.64     43.77 o 
   4  30   3       53.49       30.35     35.78 o 
   5  30   3        1.64      -11.65     42.20 o 
   6  30   3       82.06       74.95     43.98 o 
  -6  31   3      270.00      381.40     63.41 o 
  -5  31   3       30.24       -4.11     39.95 o 
  -4  31   3        4.82      -18.90     32.06 o 
  -3  31   3       68.94       55.15     34.54 o 
  -2  31   3        1.33      -10.50     29.36 o 
  -1  31   3      102.07       93.69     36.37 o 
   0  31   3      394.33      454.59     54.58 o 
   1  31   3        4.29       11.15     29.99 o 
   2  31   3        1.37       -0.91     31.00 o 
   3  31   3        8.48       15.89     35.89 o 
   4  31   3      303.63      354.54     64.34 o 
   5  31   3        0.04        2.95     43.16 o 
  -5  32   3       95.29       89.69     44.51 o 
  -4  32   3       28.79       50.55     38.22 o 
  -3  32   3       78.93       86.50     38.67 o 
  -2  32   3        1.97       10.47     33.06 o 
  -1  32   3      501.09      580.07     62.29 o 
   0  32   3        0.98        2.11     29.21 o 
   1  32   3       29.14       25.56     30.72 o 
   2  32   3       38.22       14.48     40.30 o 
   3  32   3        2.28       -4.00     41.28 o 
   4  32   3       29.00       44.63     46.81 o 
   5  32   3       17.95      -32.11     56.90 o 
  -4  33   3      201.31      192.60     47.82 o 
  -3  33   3      446.75      516.97     64.69 o 
  -2  33   3        7.95        7.51     32.89 o 
  -1  33   3        2.15       16.50     33.24 o 
   0  33   3       28.40       15.74     32.22 o 
   1  33   3        0.69       16.91     39.07 o 
   2  33   3       30.52       22.54     40.65 o 
   3  33   3       22.49       -1.51     39.86 o 
   4  33   3      157.15      118.18     53.04 o 
  -4  34   3        1.02      -14.46     38.54 o 
  -3  34   3      186.37      263.87     54.45 o 
  -2  34   3      124.16      107.13     41.41 o 
  -1  34   3       18.12        1.73     32.98 o 
   0  34   3       27.14       15.21     33.69 o 
   1  34   3       10.28      -16.86     37.12 o 
   2  34   3      183.00      166.56     53.01 o 
   3  34   3      239.79      363.11     68.32 o 
  -3  35   3        0.00       16.68     38.86 o 
  -2  35   3       15.17        3.67     38.30 o 
  -1  35   3      158.88      163.74     46.33 o 
   0  35   3       50.53       69.45     44.65 o 
   1  35   3        1.44       -5.18     41.08 o 
   2  35   3       96.94      157.46     55.04 o 
   3  35   3      109.91      120.25     56.88 o 
  -2  36   3       37.43       22.36     41.80 o 
  -1  36   3      133.67      159.30     51.98 o 
   0  36   3       58.91       65.72     48.67 o 
   1  36   3       62.56       10.16     43.73 o 
   2  36   3        1.41       22.24     48.25 o 
 -10   0   4      361.85      471.17     90.85 o 
  -9   0   4       35.13       39.59     41.13 o 
  -8   0   4       30.70       33.79     32.75 o 
  -7   0   4       28.35       18.58     28.02 o 
  -6   0   4     1185.40     1177.40     62.46 o 
  -5   0   4       31.36       22.36     19.94 o 
  -4   0   4     3329.61     3753.99     89.68 o 
  -3   0   4     4971.43     4991.42    121.57 o 
  -2   0   4      987.33      853.65     38.73 o 
  -1   0   4     1709.51     1808.41     65.49 o 
   0   0   4    10839.28    11221.37    134.22 o 
   1   0   4     4201.22     4405.79     86.14 o 
   2   0   4     5371.48     5983.47    148.89 o 
   3   0   4      168.59      123.11     21.33 o 
   4   0   4      678.07      624.30     30.85 o 
   5   0   4     3056.37     3115.83    125.49 o 
   6   0   4      373.87      351.43     60.61 o 
   7   0   4       75.57       46.49     40.74 o 
   8   0   4       22.88       17.72     42.17 o 
   9   0   4        7.10       18.12     50.56 o 
  10   0   4      198.91      270.64     77.87 o 
 -10   1   4        5.99       -8.78     38.92 o 
  -9   1   4       68.16       43.50     28.24 o 
  -8   1   4      176.18      113.82     27.30 o 
  -7   1   4      369.12      280.57     30.93 o 
  -6   1   4      163.60      101.58     20.72 o 
  -5   1   4      312.24      186.22     21.49 o 
  -4   1   4       23.98        5.30     11.84 o 
  -3   1   4     4112.74     4499.66     64.41 o 
  -2   1   4      897.24      831.87     27.04 o 
  -1   1   4     1854.82     1878.81     38.47 o 
   0   1   4      371.93      285.30     19.10 o 
   1   1   4       67.70       31.65      9.29 o 
   2   1   4       62.34       35.11     10.87 o 
   3   1   4      211.96      166.31     16.87 o 
   4   1   4       48.06       26.84     10.36 o 
   5   1   4      188.60      126.64     27.52 o 
   6   1   4      231.14      174.67     33.29 o 
   7   1   4      262.20      226.78     38.99 o 
   8   1   4       59.15       24.02     30.15 o 
   9   1   4      124.09       94.96     38.46 o 
  10   1   4       91.82       83.93     46.24 o 
 -10   2   4        0.11      -10.31     40.26 o 
  -9   2   4       69.30       64.92     28.79 o 
  -8   2   4      196.94      192.12     30.10 o 
  -7   2   4       26.66       15.23     19.77 o 
  -6   2   4      128.47       88.10     20.29 o 
  -5   2   4      304.95      264.55     24.81 o 
  -4   2   4      440.00      421.74     27.36 o 
  -3   2   4      752.22      739.53     27.14 o 
  -2   2   4      373.82      316.05     19.42 o 
  -1   2   4     2797.19     3048.92     50.37 o 
   0   2   4     1467.66     1439.67     32.57 o 
   1   2   4        5.87        0.55      8.57 o 
   2   2   4       42.85       32.80     10.36 o 
   3   2   4       86.52       28.33     10.46 o 
   4   2   4      642.14      595.43     29.58 o 
   5   2   4      385.46      314.08     36.01 o 
   6   2   4        6.85        3.03     21.25 o 
   7   2   4       63.04       42.62     27.57 o 
   8   2   4        7.91       20.23     30.90 o 
   9   2   4       41.06       48.07     36.36 o 
  10   2   4        0.45      -28.95     37.06 o 
 -10   3   4        0.03        0.92     39.32 o 
  -9   3   4      391.66      433.02     43.91 o 
  -8   3   4      186.78      101.44     24.98 o 
  -7   3   4      450.13      467.93     37.35 o 
  -6   3   4        6.90       18.02     16.99 o 
  -5   3   4      521.29      493.40     31.46 o 
  -4   3   4        1.75       -4.46     10.47 o 
  -3   3   4     3698.84     3800.01     99.83 o 
  -2   3   4       74.03       50.71     10.98 o 
  -1   3   4     1960.44     1964.64     39.09 o 
   0   3   4     3808.54     4041.17     57.13 o 
   1   3   4      205.96      109.56     13.96 o 
   2   3   4      191.76      120.69     14.82 o 
   3   3   4     3283.10     3321.25     53.04 o 
   4   3   4       93.17       46.89     12.20 o 
   5   3   4      407.07      318.67     37.35 o 
   6   3   4       32.69       34.75     23.78 o 
   7   3   4     1223.03     1357.00     70.56 o 
   8   3   4        7.32        4.34     29.42 o 
   9   3   4      156.05      162.18     44.72 o 
  10   3   4        0.86       -3.80     38.54 o 
 -10   4   4      363.44      385.66     67.33 o 
  -9   4   4       16.73       11.82     26.50 o 
  -8   4   4       19.57        7.33     22.13 o 
  -7   4   4      385.56      282.83     30.77 o 
  -6   4   4      991.17      992.60     41.38 o 
  -5   4   4      926.43      803.42     34.42 o 
  -4   4   4      137.52       88.39     15.47 o 
  -3   4   4        7.18       13.40      9.86 o 
  -2   4   4    10707.95    11767.02    115.43 o 
  -1   4   4      638.86      666.54     23.13 o 
   0   4   4     1360.97     1302.94     33.12 o 
   1   4   4     4860.82     5460.26     69.37 o 
   2   4   4      634.18      570.67     24.08 o 
   3   4   4     1365.47     1249.29     34.32 o 
   4   4   4      390.09      317.21     19.64 o 
   5   4   4      163.74      113.12     19.61 o 
   6   4   4     1274.23     1256.91     63.46 o 
   7   4   4        0.93       -3.66     23.17 o 
   8   4   4      112.66       99.83     35.45 o 
   9   4   4       23.71        9.27     35.37 o 
  10   4   4       93.17      108.59     45.55 o 
 -10   5   4       20.74       14.48     47.53 o 
  -9   5   4       75.85       57.87     29.15 o 
  -8   5   4       20.31       12.14     23.27 o 
  -7   5   4      126.64       84.63     21.26 o 
  -6   5   4     1830.41     1863.24     55.22 o 
  -5   5   4     1607.77     1589.84     46.59 o 
  -4   5   4       11.69        9.05     11.86 o 
  -3   5   4      135.50       93.90     13.97 o 
  -2   5   4     1389.77     1463.33     35.61 o 
  -1   5   4      140.01      123.08     12.80 o 
   0   5   4        1.40       -2.66      8.13 o 
   1   5   4     4410.21     4830.54     75.61 o 
   2   5   4       23.03        9.98     10.41 o 
   3   5   4      932.21      869.23     29.82 o 
   4   5   4       14.92        3.55     11.06 o 
   5   5   4      226.13      179.98     22.67 o 
   6   5   4      137.13      101.60     28.40 o 
   7   5   4      100.74       78.66     30.29 o 
   8   5   4      149.28      105.23     35.92 o 
   9   5   4      643.64      755.29     73.04 o 
  10   5   4        0.01       -0.20     41.74 o 
 -10   6   4        0.59       12.43     58.31 o 
  -9   6   4       65.88       37.88     31.24 o 
  -8   6   4       47.59       29.50     25.09 o 
  -7   6   4      109.89       89.82     23.10 o 
  -6   6   4      301.35      218.72     25.82 o 
  -5   6   4      286.72      251.27     24.99 o 
  -4   6   4      648.93      649.47     28.52 o 
  -3   6   4     1121.30      992.82     29.76 o 
  -2   6   4     2440.68     2412.14     68.98 o 
  -1   6   4     2047.52     2115.82     38.21 o 
   0   6   4        0.51       -3.68      8.17 o 
   1   6   4     2406.78     2620.22     48.75 o 
   2   6   4      261.24      250.60     20.26 o 
   3   6   4       44.13       28.45     12.25 o 
   4   6   4      835.76      802.05     29.32 o 
   5   6   4      254.94      221.47     25.39 o 
   6   6   4      300.81      241.54     37.04 o 
   7   6   4      135.89      137.56     35.38 o 
   8   6   4        1.15       29.18     31.79 o 
   9   6   4        6.70       23.80     37.06 o 
  10   6   4       53.34       45.61     42.07 o 
 -10   7   4       11.55       21.91     58.18 o 
  -9   7   4      334.97      458.26     54.66 o 
  -8   7   4      113.83       74.61     26.19 o 
  -7   7   4      927.23      943.33     45.01 o 
  -6   7   4        0.01        3.99     17.06 o 
  -5   7   4      310.52      214.13     23.30 o 
  -4   7   4      106.35       79.16     15.47 o 
  -3   7   4      401.22      382.78     20.64 o 
  -2   7   4     3794.33     3760.05     63.82 o 
  -1   7   4      705.97      603.23     20.82 o 
   0   7   4      357.89      365.88     20.02 o 
   1   7   4      150.06      213.48     18.24 o 
   2   7   4      728.44      605.59     26.35 o 
   3   7   4     1792.64     1783.70     43.66 o 
   4   7   4      331.33      301.63     23.01 o 
   5   7   4      231.12      208.54     25.98 o 
   6   7   4     1660.52     1769.57     74.54 o 
   7   7   4       33.40       55.72     29.55 o 
   8   7   4        4.81        2.32     28.53 o 
   9   7   4      190.65      185.11     46.84 o 
  10   7   4        2.39      -15.29     41.68 o 
 -10   8   4      296.47      312.48     77.59 o 
  -9   8   4       64.56       56.45     36.37 o 
  -8   8   4       21.34       -1.89     25.31 o 
  -7   8   4      557.89      667.59     43.22 o 
  -6   8   4      866.06      912.67     41.68 o 
  -5   8   4      164.63      101.67     18.38 o 
  -4   8   4       48.37       26.09     12.52 o 
  -3   8   4      943.31      778.50     25.45 o 
  -2   8   4       22.62        9.43      9.92 o 
  -1   8   4     1572.96     1454.79     39.99 o 
   0   8   4     1365.39     1490.28     35.83 o 
   1   8   4       36.77       18.65     10.63 o 
   2   8   4     1376.21     1339.96     37.30 o 
   3   8   4      178.04      142.08     17.89 o 
   4   8   4      624.96      605.66     29.30 o 
   5   8   4     2664.00     2815.43    110.89 o 
   6   8   4      696.29      742.34     57.95 o 
   7   8   4     1199.33     1278.51     69.92 o 
   8   8   4       94.04       86.01     34.76 o 
   9   8   4       37.12       41.44     38.97 o 
  10   8   4        8.40       -1.38     41.49 o 
 -10   9   4       32.72       47.55     61.64 o 
  -9   9   4        0.75      -13.92     32.05 o 
  -8   9   4      163.75      138.51     36.57 o 
  -7   9   4       33.43       12.02     22.53 o 
  -6   9   4       72.94       49.07     19.35 o 
  -5   9   4      123.82       60.64     16.85 o 
  -4   9   4      468.69      382.62     30.56 o 
  -3   9   4      222.98      181.58     20.67 o 
  -2   9   4     1950.75     1783.51     42.94 o 
  -1   9   4     1053.07      982.10     33.02 o 
   0   9   4        5.73       -1.55      8.86 o 
   1   9   4     8727.35     9926.74     95.72 o 
   2   9   4      965.86     1040.05     33.61 o 
   3   9   4      824.21      680.51     28.92 o 
   4   9   4      382.04      310.10     25.14 o 
   5   9   4        6.10        5.65     17.31 o 
   6   9   4      491.82      447.88     48.13 o 
   7   9   4      353.58      380.78     48.03 o 
   8   9   4        8.98      -12.91     29.47 o 
   9   9   4        6.12       -8.80     36.99 o 
  10   9   4       28.73       33.82     46.26 o 
 -10  10   4        4.05      -31.90     55.17 o 
  -9  10   4       37.70       39.32     42.66 o 
  -8  10   4        0.02      -13.67     28.31 o 
  -7  10   4      106.16       69.91     29.45 o 
  -6  10   4      633.45      727.72     45.11 o 
  -5  10   4        1.07       -3.01     14.78 o 
  -4  10   4     1343.62     1300.26     44.92 o 
  -3  10   4     1181.59     1207.82     39.37 o 
  -2  10   4      137.05      111.58     15.30 o 
  -1  10   4      109.40       74.72     13.79 o 
   0  10   4      410.39      308.10     19.77 o 
   1  10   4      249.61      197.94     18.34 o 
   2  10   4       50.47       36.37     12.53 o 
   3  10   4     1268.36     1202.78     38.63 o 
   4  10   4      157.56      108.86     18.42 o 
   5  10   4        0.06       -5.01     16.92 o 
   6  10   4      123.35       71.52     27.05 o 
   7  10   4       62.14       49.81     28.90 o 
   8  10   4       37.00       43.50     34.94 o 
   9  10   4       11.08        2.65     36.73 o 
 -10  11   4      274.42      308.57     83.48 o 
  -9  11   4      393.13      495.42     70.13 o 
  -8  11   4      144.39       94.73     34.63 o 
  -7  11   4       10.96      -20.23     23.65 o 
  -6  11   4      508.68      489.50     47.43 o 
  -5  11   4      664.38      615.55     38.19 o 
  -4  11   4      449.28      373.92     28.12 o 
  -3  11   4      553.36      568.52     41.86 o 
  -2  11   4     2332.77     2156.41     43.40 o 
  -1  11   4       42.53       19.00     10.92 o 
   0  11   4       27.95       16.81     10.17 o 
   1  11   4      140.83      133.88     16.12 o 
   2  11   4      225.47      146.93     18.58 o 
   3  11   4      977.28      905.88     34.62 o 
   4  11   4        0.95       -3.69     13.66 o 
   5  11   4     1156.32     1170.60     49.17 o 
   6  11   4     1535.47     1712.37     76.78 o 
   7  11   4      346.64      344.28     47.53 o 
   8  11   4      154.59      177.21     43.64 o 
   9  11   4        3.40        2.97     37.08 o 
 -10  12   4       52.18       28.54     59.77 o 
  -9  12   4        0.65       37.51     44.14 o 
  -8  12   4        3.12       -5.48     28.20 o 
  -7  12   4       28.17       26.51     26.59 o 
  -6  12   4       23.09       36.61     25.26 o 
  -5  12   4     1386.64     1442.99     64.83 o 
  -4  12   4        0.26        6.57     17.74 o 
  -3  12   4      257.70      212.26     28.43 o 
  -2  12   4       85.34       47.33     17.62 o 
  -1  12   4      379.69      253.92     28.27 o 
   0  12   4      500.27      440.48     22.34 o 
   1  12   4      123.33       62.67     13.68 o 
   2  12   4       12.12        8.52     11.84 o 
   3  12   4      212.85      186.09     21.13 o 
   4  12   4       26.95        4.60     14.05 o 
   5  12   4      874.62      811.30     45.61 o 
   6  12   4      673.57      750.15     60.29 o 
   7  12   4      151.97      122.36     37.83 o 
   8  12   4       26.58       15.44     33.55 o 
   9  12   4      360.32      414.20     60.94 o 
 -10  13   4        0.39       -8.92     61.30 o 
  -9  13   4       88.22      129.40     52.60 o 
  -8  13   4       39.91       34.68     32.47 o 
  -7  13   4       15.71       28.67     26.88 o 
  -6  13   4      112.07       86.97     28.54 o 
  -5  13   4      788.88      806.22     53.49 o 
  -4  13   4       71.24       63.30     22.92 o 
  -3  13   4       97.42       81.41     21.95 o 
  -2  13   4      326.13      218.79     27.37 o 
  -1  13   4       29.92       14.65     10.56 o 
   0  13   4       81.13       51.62     12.26 o 
   1  13   4     1127.66     1058.75     34.53 o 
   2  13   4       32.15       23.04     13.02 o 
   3  13   4        0.73      -11.33     13.12 o 
   4  13   4       16.41       15.48     15.13 o 
   5  13   4        0.92       13.25     19.73 o 
   6  13   4       23.63        5.58     24.64 o 
   7  13   4      326.67      300.24     47.31 o 
   8  13   4       70.89       64.76     37.72 o 
   9  13   4        8.27       14.96     39.87 o 
  -9  14   4       50.05       69.72     45.85 o 
  -8  14   4        1.71      -15.34     30.15 o 
  -7  14   4        3.66       -1.98     27.17 o 
  -6  14   4     1660.34     1655.26     74.02 o 
  -5  14   4     2032.06     2193.48     80.54 o 
  -4  14   4     1815.30     1736.59     68.10 o 
  -3  14   4      135.14      129.02     25.38 o 
  -2  14   4       90.19       43.53     17.67 o 
  -1  14   4      892.98      762.40     42.36 o 
   0  14   4       28.54       28.64     10.83 o 
   1  14   4       27.58        2.51     11.16 o 
   2  14   4       87.34       60.45     15.49 o 
   3  14   4      483.32      423.24     30.39 o 
   4  14   4        8.34       -0.38     14.99 o 
   5  14   4       17.35       29.61     20.65 o 
   6  14   4       63.04       45.57     29.51 o 
   7  14   4        0.24       11.65     29.93 o 
   8  14   4        0.06        1.71     34.19 o 
   9  14   4      112.51      156.07     50.42 o 
  -9  15   4       11.70      -19.35     43.02 o 
  -8  15   4      159.44      170.93     41.47 o 
  -7  15   4      386.01      385.92     48.95 o 
  -6  15   4       30.20       20.51     25.10 o 
  -5  15   4      201.74      142.91     30.86 o 
  -4  15   4       12.18       18.39     19.29 o 
  -3  15   4      229.42      187.07     29.44 o 
  -2  15   4        4.76        1.46     16.25 o 
  -1  15   4       49.87       26.70     15.80 o 
   0  15   4       32.50       17.82     10.88 o 
   1  15   4      662.20      692.84     29.83 o 
   2  15   4      795.04      764.85     32.86 o 
   3  15   4     3639.24     3963.96     74.92 o 
   4  15   4      751.50      717.58     38.93 o 
   5  15   4       98.54       56.71     22.86 o 
   6  15   4      423.25      450.26     52.30 o 
   7  15   4       93.11       92.71     35.24 o 
   8  15   4        9.72       15.13     36.80 o 
   9  15   4       34.01       34.80     43.24 o 
  -9  16   4      117.86       96.36     53.30 o 
  -8  16   4       12.35       18.19     32.50 o 
  -7  16   4       63.40       53.58     32.30 o 
  -6  16   4      283.49      234.30     37.61 o 
  -5  16   4        6.98       14.51     21.78 o 
  -4  16   4        8.46       17.55     21.08 o 
  -3  16   4      355.52      333.17     38.21 o 
  -2  16   4       34.02       15.31     17.07 o 
  -1  16   4      489.65      426.60     38.95 o 
   0  16   4        3.09        0.36     10.62 o 
   1  16   4      100.83       88.95     16.76 o 
   2  16   4       88.44       61.69     16.52 o 
   3  16   4       17.09       12.76     15.48 o 
   4  16   4      329.99      290.85     29.24 o 
   5  16   4      267.67      226.11     32.59 o 
   6  16   4        0.91      -18.81     26.55 o 
   7  16   4      245.52      250.68     45.86 o 
   8  16   4       27.57       12.62     38.49 o 
   9  16   4        0.07      -12.68     42.37 o 
  -9  17   4       31.93       22.84     45.89 o 
  -8  17   4      265.61      346.05     52.21 o 
  -7  17   4      551.96      622.63     61.70 o 
  -6  17   4       30.38        6.33     25.14 o 
  -5  17   4       51.50       52.27     25.56 o 
  -4  17   4        4.74       -1.67     21.13 o 
  -3  17   4      230.23      155.45     29.41 o 
  -2  17   4       20.57       15.74     18.06 o 
  -1  17   4      201.61      146.94     26.53 o 
   0  17   4       60.59       37.99     12.78 o 
   1  17   4      322.13      280.20     23.61 o 
   2  17   4     1404.08     1339.43     44.40 o 
   3  17   4      122.39      100.88     20.26 o 
   4  17   4      773.79      718.33     42.13 o 
   5  17   4      824.25      839.77     51.55 o 
   6  17   4       20.28       20.34     29.82 o 
   7  17   4        3.73        8.13     32.35 o 
   8  17   4       53.27       18.55     37.76 o 
   9  17   4      159.40      205.22     55.06 o 
  -9  18   4       61.95       89.11     55.30 o 
  -8  18   4       94.73       81.04     39.01 o 
  -7  18   4      103.66       94.00     36.59 o 
  -6  18   4      767.15      862.79     66.46 o 
  -5  18   4     1032.66     1075.44     63.22 o 
  -4  18   4      305.41      324.26     41.89 o 
  -3  18   4      282.98      213.88     32.19 o 
  -2  18   4      124.36       81.41     23.48 o 
  -1  18   4      182.05      149.36     27.80 o 
   0  18   4        5.82        9.97     12.15 o 
   1  18   4      394.14      371.92     26.76 o 
   2  18   4      412.70      387.50     30.14 o 
   3  18   4       15.97       24.55     17.43 o 
   4  18   4      217.89      190.42     32.29 o 
   5  18   4       33.22       41.78     23.97 o 
   6  18   4       75.56       63.74     33.32 o 
   7  18   4        0.05       -0.11     33.35 o 
   8  18   4        8.23        9.51     40.14 o 
  -9  19   4        0.13      -37.01     46.58 o 
  -8  19   4      141.95       93.99     41.74 o 
  -7  19   4      147.29      141.20     38.48 o 
  -6  19   4      153.53      156.23     37.12 o 
  -5  19   4       66.53       37.53     27.54 o 
  -4  19   4       58.32       14.07     22.83 o 
  -3  19   4      172.77      125.32     29.66 o 
  -2  19   4      444.28      352.89     38.43 o 
  -1  19   4      128.13      100.81     25.21 o 
   0  19   4      565.10      504.74     26.07 o 
   1  19   4      157.39       98.98     18.37 o 
   2  19   4     1984.37     2117.10     56.44 o 
   3  19   4     4054.03     4844.67     88.81 o 
   4  19   4     1215.69     1147.52     47.65 o 
   5  19   4       50.22       28.81     23.51 o 
   6  19   4      224.97      206.73     42.44 o 
   7  19   4      595.32      750.15     70.59 o 
   8  19   4       26.79       26.13     40.79 o 
  -8  20   4       14.06       13.63     38.78 o 
  -7  20   4        0.25      -25.06     29.74 o 
  -6  20   4     1117.76     1263.39     73.25 o 
  -5  20   4       18.18        1.81     23.67 o 
  -4  20   4       22.53       12.30     22.88 o 
  -3  20   4      870.55      922.82     60.54 o 
  -2  20   4      358.63      283.52     37.30 o 
  -1  20   4      460.21      397.45     41.32 o 
   0  20   4      354.43      272.33     35.16 o 
   1  20   4      134.73      101.97     18.81 o 
   2  20   4        0.14       -4.21     14.73 o 
   3  20   4      197.45      149.37     24.01 o 
   4  20   4       12.60       -4.29     18.89 o 
   5  20   4      131.27      115.32     29.19 o 
   6  20   4        5.37        3.06     31.02 o 
   7  20   4        0.42      -12.78     32.67 o 
   8  20   4       65.08       91.51     46.73 o 
  -8  21   4      148.74      139.10     45.71 o 
  -7  21   4       37.15       21.40     33.93 o 
  -6  21   4      221.94      213.69     41.18 o 
  -5  21   4       77.82       48.46     28.06 o 
  -4  21   4      271.63      241.43     40.05 o 
  -3  21   4     2123.79     2338.66     87.33 o 
  -2  21   4      164.92       86.24     26.08 o 
  -1  21   4       55.86       33.76     20.69 o 
   0  21   4     1553.53     1579.09     71.31 o 
   1  21   4      506.33      476.97     31.79 o 
   2  21   4      157.79      141.41     23.09 o 
   3  21   4      328.06      288.64     30.05 o 
   4  21   4        6.85        1.75     19.88 o 
   5  21   4      135.55      113.64     29.47 o 
   6  21   4        5.59        5.01     32.03 o 
   7  21   4      217.84      204.99     47.05 o 
   8  21   4       35.97       40.27     43.43 o 
  -8  22   4       22.91       14.66     40.76 o 
  -7  22   4        3.83       -4.58     33.27 o 
  -6  22   4      161.33      151.11     37.38 o 
  -5  22   4      158.24      167.73     37.95 o 
  -4  22   4      239.21      208.77     38.92 o 
  -3  22   4       55.65       39.73     25.38 o 
  -2  22   4      663.59      632.52     55.13 o 
  -1  22   4       87.14       66.42     24.95 o 
   0  22   4     1921.28     2111.31     79.68 o 
   1  22   4      242.33      234.27     36.03 o 
   2  22   4      586.18      557.64     36.92 o 
   3  22   4      160.46      111.37     23.76 o 
   4  22   4      752.86      890.81     51.00 o 
   5  22   4      111.32      126.02     32.04 o 
   6  22   4      424.45      441.78     55.36 o 
   7  22   4        2.82      -13.88     36.20 o 
   8  22   4       64.60       71.34     46.24 o 
  -8  23   4       42.80       62.15     42.17 o 
  -7  23   4       50.06       73.49     38.66 o 
  -6  23   4       17.64       31.50     33.31 o 
  -5  23   4      546.82      582.55     58.04 o 
  -4  23   4       28.37       22.63     27.84 o 
  -3  23   4       13.42       12.95     24.11 o 
  -2  23   4      325.70      249.94     38.79 o 
  -1  23   4       98.19       61.82     24.60 o 
   0  23   4       59.86       42.24     24.42 o 
   1  23   4      497.05      468.04     45.68 o 
   2  23   4       19.87        7.33     18.11 o 
   3  23   4     1661.00     1802.45     58.86 o 
   4  23   4        6.59       16.13     22.02 o 
   5  23   4      150.42      137.13     33.05 o 
   6  23   4        0.01      -12.26     33.29 o 
   7  23   4       24.55       36.53     41.06 o 
  -8  24   4      108.23       99.98     44.87 o 
  -7  24   4       14.30      -10.14     34.68 o 
  -6  24   4       98.93       69.10     35.39 o 
  -5  24   4      153.38      117.49     35.33 o 
  -4  24   4       50.90       35.25     30.16 o 
  -3  24   4       26.66       13.13     24.76 o 
  -2  24   4        0.08       -6.44     22.48 o 
  -1  24   4     1275.04     1282.70     66.62 o 
   0  24   4       42.47       16.70     23.66 o 
   1  24   4      211.43      175.60     34.01 o 
   2  24   4       25.26       33.94     25.52 o 
   3  24   4       30.22       23.38     20.82 o 
   4  24   4        2.28      -14.14     21.16 o 
   5  24   4       46.62       27.73     28.51 o 
   6  24   4      119.80      158.36     43.89 o 
   7  24   4       97.17       85.16     46.58 o 
  -7  25   4      110.44       87.27     43.09 o 
  -6  25   4      119.25       82.57     38.36 o 
  -5  25   4      164.29      171.04     40.81 o 
  -4  25   4      192.96      141.31     36.71 o 
  -3  25   4     1712.68     1916.22     85.81 o 
  -2  25   4      371.90      336.97     44.78 o 
  -1  25   4      291.48      310.77     43.72 o 
   0  25   4      826.10      862.54     61.80 o 
   1  25   4        1.70        1.36     23.60 o 
   2  25   4      299.85      279.03     41.51 o 
   3  25   4        4.98        7.31     22.07 o 
   4  25   4      133.86      115.07     28.20 o 
   5  25   4      214.83      264.63     40.23 o 
   6  25   4       15.26      -25.02     36.40 o 
   7  25   4        1.64       12.31     42.41 o 
  -7  26   4        7.47       15.70     37.88 o 
  -6  26   4       89.33      118.75     43.05 o 
  -5  26   4       86.50       83.56     37.73 o 
  -4  26   4      106.97      103.68     35.96 o 
  -3  26   4       48.79       38.18     28.85 o 
  -2  26   4      198.89      138.79     34.49 o 
  -1  26   4        0.13        5.55     24.92 o 
   0  26   4      414.72      400.21     47.36 o 
   1  26   4       48.76       14.87     26.19 o 
   2  26   4       61.76       44.98     28.78 o 
   3  26   4        0.35       -3.54     26.54 o 
   4  26   4      224.58      219.26     33.42 o 
   5  26   4       87.42       70.59     30.54 o 
   6  26   4      109.72      140.53     45.05 o 
   7  26   4        6.68        8.30     48.70 o 
  -7  27   4        2.05       -6.99     38.99 o 
  -6  27   4       55.24       67.59     38.95 o 
  -5  27   4      191.98      189.13     43.90 o 
  -4  27   4        0.12      -13.98     29.63 o 
  -3  27   4       69.53       67.67     33.07 o 
  -2  27   4       74.14       76.98     31.70 o 
  -1  27   4        4.57       -2.06     25.99 o 
   0  27   4        1.37       -2.37     24.82 o 
   1  27   4        4.55       -0.40     24.62 o 
   2  27   4      188.83      146.33     35.98 o 
   3  27   4       65.22       52.57     30.96 o 
   4  27   4       45.83       52.19     32.79 o 
   5  27   4        0.23        9.68     32.03 o 
   6  27   4       79.47       78.85     38.21 o 
  -6  28   4        0.86       -6.03     38.44 o 
  -5  28   4        8.13        1.77     35.12 o 
  -4  28   4       13.28       18.73     30.96 o 
  -3  28   4        1.03        0.16     28.30 o 
  -2  28   4       94.45       51.19     32.32 o 
  -1  28   4       56.40       11.86     26.63 o 
   0  28   4      207.54      192.03     39.04 o 
   1  28   4      445.74      503.66     53.97 o 
   2  28   4        1.00       -6.80     25.25 o 
   3  28   4        0.41       16.78     27.97 o 
   4  28   4      163.77      153.47     39.96 o 
   5  28   4       80.89       90.61     44.87 o 
   6  28   4      399.73      481.20     71.44 o 
  -6  29   4      247.92      307.48     55.23 o 
  -5  29   4       62.12       74.94     40.07 o 
  -4  29   4      245.59      276.47     49.69 o 
  -3  29   4      952.57     1285.24     87.69 o 
  -2  29   4      107.19       43.75     33.31 o 
  -1  29   4      235.39      234.57     42.55 o 
   0  29   4       17.57       -3.89     26.49 o 
   1  29   4       94.98      117.89     34.55 o 
   2  29   4       13.74       14.32     29.39 o 
   3  29   4        7.88       13.16     30.54 o 
   4  29   4        3.40       -2.85     32.24 o 
   5  29   4       57.04       36.99     57.68 o 
  -5  30   4        0.17      -12.58     36.67 o 
  -4  30   4       30.67       13.31     34.67 o 
  -3  30   4       26.61       42.75     36.38 o 
  -2  30   4        2.63      -10.43     31.63 o 
  -1  30   4        1.57       -0.25     28.51 o 
   0  30   4      140.23       94.44     33.92 o 
   1  30   4       14.69        9.76     28.78 o 
   2  30   4      164.65      116.42     37.34 o 
   3  30   4       12.41        3.66     32.52 o 
   4  30   4      401.58      568.51     75.04 o 
   5  30   4      348.90      352.34     85.17 o 
  -5  31   4        8.07        8.27     39.17 o 
  -4  31   4        2.43       -5.82     34.26 o 
  -3  31   4        5.50       13.96     33.53 o 
  -2  31   4        2.41       -4.07     33.03 o 
  -1  31   4        3.90       11.09     32.49 o 
   0  31   4        0.85        6.67     29.77 o 
   1  31   4       96.79       91.12     36.70 o 
   2  31   4      137.08      102.87     38.48 o 
   3  31   4        2.00        2.74     33.94 o 
   4  31   4        1.76        1.11     54.59 o 
   5  31   4       32.24        3.78     61.51 o 
  -4  32   4       99.35      109.40     42.93 o 
  -3  32   4      201.35      183.66     47.72 o 
  -2  32   4        4.84       -8.29     31.84 o 
  -1  32   4       81.15       90.20     37.37 o 
   0  32   4       80.99       91.55     38.19 o 
   1  32   4      129.90      149.68     42.32 o 
   2  32   4       26.70        2.02     34.37 o 
   3  32   4       56.97       45.07     44.61 o 
   4  32   4      196.60      222.57     71.94 o 
  -4  33   4      440.11      553.65     70.10 o 
  -3  33   4      349.12      389.05     59.62 o 
  -2  33   4       73.91       78.03     39.81 o 
  -1  33   4        6.67       -2.54     34.96 o 
   0  33   4       28.23       31.70     36.17 o 
   1  33   4       47.90       46.97     36.40 o 
   2  33   4        4.99      -16.33     36.41 o 
   3  33   4        0.39       -5.37     45.20 o 
  -3  34   4       36.24       47.79     40.14 o 
  -2  34   4       12.62       18.19     39.06 o 
  -1  34   4        3.19        0.43     37.87 o 
   0  34   4      177.41      186.63     47.97 o 
   1  34   4        1.83       -2.34     36.24 o 
   2  34   4      107.27      127.33     54.32 o 
   3  34   4       16.36       18.38     48.85 o 
  -2  35   4        5.75       -5.02     36.85 o 
  -1  35   4        1.76        2.31     40.81 o 
   0  35   4      102.95      101.41     44.81 o 
   1  35   4      195.25      189.52     58.36 o 
 -10   1   5        3.41       40.70     65.83 o 
  -9   1   5      130.90      155.79     30.45 o 
  -8   1   5       29.14       18.20     23.81 o 
  -7   1   5       89.43       58.29     23.39 o 
  -6   1   5      329.92      369.31     31.88 o 
  -5   1   5        1.73        1.88     14.42 o 
  -4   1   5      381.62      372.56     26.81 o 
  -3   1   5     1058.95      983.85     33.39 o 
  -2   1   5      391.68      328.96     22.67 o 
  -1   1   5       65.76       45.17     12.07 o 
   0   1   5      915.17      956.61     32.41 o 
   1   1   5      449.74      399.72     25.57 o 
   2   1   5     1530.71     1652.28     43.99 o 
   3   1   5       90.02       45.25     13.78 o 
   4   1   5     1982.64     2090.95     46.23 o 
   5   1   5        1.69        3.24     20.41 o 
   6   1   5      979.56     1061.79     64.52 o 
   7   1   5       69.50       39.34     29.39 o 
   8   1   5      115.54       94.55     37.71 o 
   9   1   5       93.08      118.03     44.24 o 
 -10   2   5        0.02      -19.47     57.42 o 
  -9   2   5       70.57       62.23     30.30 o 
  -8   2   5       18.62       18.05     24.33 o 
  -7   2   5      108.26       74.51     22.78 o 
  -6   2   5     1001.92     1044.23     43.29 o 
  -5   2   5      407.08      433.72     30.95 o 
  -4   2   5      704.52      735.20     33.48 o 
  -3   2   5      629.35      554.25     26.65 o 
  -2   2   5     1734.62     1814.88     43.18 o 
  -1   2   5      176.29      112.86     15.26 o 
   0   2   5       10.83        9.39      9.23 o 
   1   2   5      160.14       90.04     15.45 o 
   2   2   5        9.68        4.81     11.40 o 
   3   2   5     2623.82     2755.24     55.55 o 
   4   2   5      126.37       70.74     15.23 o 
   5   2   5        0.43        8.88     21.02 o 
   6   2   5       18.34        1.07     23.48 o 
   7   2   5     2039.40     2070.79     88.86 o 
   8   2   5      203.31      218.98     46.59 o 
   9   2   5       11.21       14.37     35.82 o 
 -10   3   5       50.43       33.13     49.26 o 
  -9   3   5       97.47       68.67     34.49 o 
  -8   3   5       92.68       77.26     25.95 o 
  -7   3   5       43.37       14.50     20.70 o 
  -6   3   5      237.52      177.96     25.73 o 
  -5   3   5     1038.21     1015.36     39.69 o 
  -4   3   5        6.75        4.82     13.06 o 
  -3   3   5      176.22      129.96     16.79 o 
  -2   3   5      990.54     1022.34     32.77 o 
  -1   3   5      779.50      744.37     28.29 o 
   0   3   5     2156.20     2258.77     48.82 o 
   1   3   5      586.83      487.71     26.69 o 
   2   3   5      383.70      321.47     24.32 o 
   3   3   5        8.41        1.54     12.02 o 
   4   3   5       66.51       35.51     13.74 o 
   5   3   5      446.45      365.24     40.87 o 
   6   3   5      484.67      460.16     49.17 o 
   7   3   5        0.07        6.93     28.17 o 
   8   3   5      335.98      257.11     48.80 o 
   9   3   5       22.00       28.36     37.08 o 
 -10   4   5        8.19       -9.66     48.79 o 
  -9   4   5       26.52       30.37     35.15 o 
  -8   4   5      153.54      115.21     28.13 o 
  -7   4   5      202.09      142.19     27.05 o 
  -6   4   5      159.77      121.85     22.83 o 
  -5   4   5      612.63      538.14     33.30 o 
  -4   4   5       35.03       15.50     13.61 o 
  -3   4   5      306.69      246.84     20.99 o 
  -2   4   5     1706.84     1748.69     46.68 o 
  -1   4   5      784.70      721.56     27.88 o 
   0   4   5        1.05       -2.65      9.85 o 
   1   4   5     1605.02     1675.65     43.30 o 
   2   4   5      176.62      138.45     17.64 o 
   3   4   5     1021.00      993.03     34.85 o 
   4   4   5      998.65      984.55     34.50 o 
   5   4   5       84.96       59.16     24.84 o 
   6   4   5        1.90        3.73     26.12 o 
   7   4   5        4.83       10.24     28.59 o 
   8   4   5        4.23       -1.29     31.60 o 
   9   4   5       95.25      128.70     45.85 o 
 -10   5   5       99.78       84.23     53.84 o 
  -9   5   5       13.58       17.34     33.65 o 
  -8   5   5      507.91      579.44     51.30 o 
  -7   5   5      233.96      231.56     35.11 o 
  -6   5   5       51.32       33.59     18.38 o 
  -5   5   5      293.53      291.38     26.44 o 
  -4   5   5      686.01      676.37     31.54 o 
  -3   5   5      116.99       72.37     14.95 o 
  -2   5   5      597.87      577.12     25.63 o 
  -1   5   5     3407.71     3375.37     56.06 o 
   0   5   5        0.40       -6.63     10.19 o 
   1   5   5       87.23       64.77     14.33 o 
   2   5   5      429.95      389.11     26.87 o 
   3   5   5      632.72      548.69     29.21 o 
   4   5   5     1121.07     1181.51     38.23 o 
   5   5   5       12.16       17.89     23.80 o 
   6   5   5      928.05      944.08     64.53 o 
   7   5   5       14.85       13.02     30.18 o 
   8   5   5       15.99        0.87     29.93 o 
   9   5   5        1.76        2.69     37.77 o 
 -10   6   5       28.42       20.47     47.49 o 
  -9   6   5       84.11       74.91     39.05 o 
  -8   6   5      103.38       97.82     35.58 o 
  -7   6   5       13.29       -1.34     23.39 o 
  -6   6   5      213.54      180.34     29.76 o 
  -5   6   5     1468.31     1410.22     45.54 o 
  -4   6   5      241.15      216.91     21.32 o 
  -3   6   5      572.92      524.07     25.75 o 
  -2   6   5     4220.22     4481.49     62.74 o 
  -1   6   5     2780.89     2785.35     50.54 o 
   0   6   5        4.41        4.03     10.73 o 
   1   6   5       22.09       13.18     11.35 o 
   2   6   5      264.64      201.83     20.94 o 
   3   6   5     3194.29     3439.35     64.24 o 
   4   6   5        2.93        3.95     14.20 o 
   5   6   5      266.02      236.28     37.21 o 
   6   6   5      706.86      724.11     59.01 o 
   7   6   5     1769.44     1941.21     87.30 o 
   8   6   5        0.19        0.97     32.45 o 
   9   6   5        4.76       -3.55     37.20 o 
 -10   7   5       77.08       94.79     52.46 o 
  -9   7   5        0.52       -2.93     35.44 o 
  -8   7   5       18.24       -7.39     29.62 o 
  -7   7   5     1009.33     1067.63     55.36 o 
  -6   7   5        0.03        9.57     20.05 o 
  -5   7   5      105.72       73.39     18.63 o 
  -4   7   5     2712.52     2898.91     61.59 o 
  -3   7   5        2.86        3.59     10.63 o 
  -2   7   5      597.31      585.23     24.91 o 
  -1   7   5      308.77      242.30     19.49 o 
   0   7   5      148.16      132.58     16.88 o 
   1   7   5      529.28      404.28     26.71 o 
   2   7   5      899.15      811.95     32.94 o 
   3   7   5     1088.95     1146.44     38.95 o 
   4   7   5       24.05       14.72     14.37 o 
   5   7   5       34.40        9.10     21.58 o 
   6   7   5        5.40       -1.75     24.79 o 
   7   7   5        0.06      -16.83     27.87 o 
   8   7   5       90.05       67.46     36.54 o 
   9   7   5       23.16      -18.70     36.34 o 
 -10   8   5       36.08       63.01     52.25 o 
  -9   8   5        4.27       -0.03     36.75 o 
  -8   8   5      445.43      593.22     60.89 o 
  -7   8   5       60.95       42.71     28.37 o 
  -6   8   5      116.49       61.70     23.37 o 
  -5   8   5      777.39      763.91     43.90 o 
  -4   8   5        0.01        7.01     15.69 o 
  -3   8   5     2065.26     2095.12     51.42 o 
  -2   8   5       67.25       35.59     13.98 o 
  -1   8   5     2582.86     2532.77     46.16 o 
   0   8   5      498.25      472.63     25.28 o 
   1   8   5       67.53       44.59     13.72 o 
   2   8   5       34.08       28.09     13.31 o 
   3   8   5     1232.52     1247.14     41.15 o 
   4   8   5      407.05      367.60     28.75 o 
   5   8   5       17.44       13.56     23.03 o 
   6   8   5       11.19       18.08     26.48 o 
   7   8   5        0.25        8.13     29.26 o 
   8   8   5       10.03       16.85     32.74 o 
   9   8   5       22.58       24.94     39.31 o 
 -10   9   5       31.13      -19.70     46.57 o 
  -9   9   5      135.72      149.12     44.88 o 
  -8   9   5       59.33       52.71     34.57 o 
  -7   9   5        4.53        4.14     27.78 o 
  -6   9   5      540.71      585.29     52.72 o 
  -5   9   5      852.61      848.37     45.67 o 
  -4   9   5        1.56        4.86     15.06 o 
  -3   9   5     1173.80     1056.45     40.27 o 
  -2   9   5      251.46      189.48     21.82 o 
  -1   9   5      396.99      295.32     19.93 o 
   0   9   5     1081.19      981.34     33.02 o 
   1   9   5      538.74      520.88     29.85 o 
   2   9   5      220.75      223.45     22.20 o 
   3   9   5        4.56       -6.66     12.77 o 
   4   9   5     1777.04     1832.52     50.51 o 
   5   9   5      764.30      888.51     62.27 o 
   6   9   5       47.30       34.00     28.78 o 
   7   9   5        4.16       15.04     31.27 o 
   8   9   5      420.79      462.77     59.64 o 
   9   9   5      138.39      125.10     47.71 o 
  -9  10   5      200.99      181.79     47.81 o 
  -8  10   5      194.62      202.58     42.04 o 
  -7  10   5       63.22       38.26     27.85 o 
  -6  10   5      628.17      717.09     58.87 o 
  -5  10   5      186.60      143.23     25.55 o 
  -4  10   5     1624.09     1597.92     52.97 o 
  -3  10   5      248.22      162.93     21.51 o 
  -2  10   5      704.65      670.60     32.83 o 
  -1  10   5      112.62       74.91     16.32 o 
   0  10   5       86.14       54.09     13.61 o 
   1  10   5       62.72       43.09     13.78 o 
   2  10   5       87.43       79.37     16.94 o 
   3  10   5      146.23       86.49     18.37 o 
   4  10   5      546.06      497.15     33.22 o 
   5  10   5       83.06       56.33     26.71 o 
   6  10   5      251.74      213.21     40.66 o 
   7  10   5      332.42      311.32     49.81 o 
   8  10   5        7.11        4.46     33.42 o 
   9  10   5       22.55       28.04     39.28 o 
  -9  11   5       14.18       23.29     36.85 o 
  -8  11   5       87.98       72.19     35.75 o 
  -7  11   5      125.47      112.51     34.98 o 
  -6  11   5     3090.57     3596.44    109.15 o 
  -5  11   5        1.95        1.26     20.93 o 
  -4  11   5       24.01        8.71     17.13 o 
  -3  11   5       19.01       17.67     14.15 o 
  -2  11   5       58.27       26.17     13.49 o 
  -1  11   5      473.34      435.63     28.50 o 
   0  11   5      395.72      288.32     22.21 o 
   1  11   5      128.47       94.50     16.14 o 
   2  11   5      487.34      454.13     30.01 o 
   3  11   5      275.57      260.19     26.10 o 
   4  11   5       84.75       42.08     18.07 o 
   5  11   5       53.04       31.90     21.53 o 
   6  11   5      162.26      123.99     34.85 o 
   7  11   5        3.49        0.26     30.72 o 
   8  11   5        1.07       11.64     35.92 o 
   9  11   5       85.54       52.18     44.59 o 
  -9  12   5       62.39       82.67     42.79 o 
  -8  12   5      346.38      362.72     51.57 o 
  -7  12   5      114.17       83.28     32.56 o 
  -6  12   5      286.92      297.04     41.34 o 
  -5  12   5      180.40      115.49     29.14 o 
  -4  12   5      412.44      411.17     52.40 o 
  -3  12   5       88.31       61.83     18.00 o 
  -2  12   5      310.78      247.80     22.92 o 
  -1  12   5       30.89       34.10     14.39 o 
   0  12   5        0.00       -0.42     11.49 o 
   1  12   5      146.14       81.67     16.53 o 
   2  12   5      179.45      138.25     20.29 o 
   3  12   5      115.96       94.21     18.99 o 
   4  12   5       94.45       43.20     18.11 o 
   5  12   5      444.70      443.04     40.02 o 
   6  12   5      331.49      336.33     45.53 o 
   7  12   5      243.33      246.35     44.89 o 
   8  12   5       85.71      130.98     44.60 o 
   9  12   5       67.80       75.81     47.16 o 
  -9  13   5       10.57       13.63     39.03 o 
  -8  13   5       11.15       -6.78     32.59 o 
  -7  13   5       60.44       54.88     32.04 o 
  -6  13   5        3.59      -13.68     24.62 o 
  -5  13   5     1567.35     1622.59     72.55 o 
  -4  13   5     2259.11     2367.22    103.55 o 
  -3  13   5      188.98      131.25     28.08 o 
  -2  13   5      138.83       97.76     16.54 o 
  -1  13   5      799.70      682.27     33.09 o 
   0  13   5       18.66       11.65     12.15 o 
   1  13   5      200.28      172.20     20.60 o 
   2  13   5      106.00       75.33     17.55 o 
   3  13   5        7.45        4.24     15.66 o 
   4  13   5       65.62       24.74     20.14 o 
   5  13   5      490.15      503.14     42.39 o 
   6  13   5      289.46      285.39     44.62 o 
   7  13   5       23.62        9.03     31.89 o 
   8  13   5      262.63      235.50     51.49 o 
   9  13   5      263.29      308.35     59.68 o 
  -9  14   5        1.34      -36.79     38.38 o 
  -8  14   5       51.13       49.07     38.16 o 
  -7  14   5       77.60       47.14     31.65 o 
  -6  14   5       27.25       19.16     26.88 o 
  -5  14   5      127.40      109.28     29.57 o 
  -4  14   5       17.43        8.68     21.47 o 
  -3  14   5        1.96       -1.05     18.31 o 
  -2  14   5      759.30      734.32     51.90 o 
  -1  14   5      216.17      204.78     22.12 o 
   0  14   5       83.86       80.08     18.56 o 
   1  14   5       28.73       10.09     12.79 o 
   2  14   5     1066.37     1028.52     39.05 o 
   3  14   5     1626.22     1599.54     50.38 o 
   4  14   5      726.37      762.64     47.41 o 
   5  14   5      132.26      109.24     27.48 o 
   6  14   5       58.35       38.68     30.88 o 
   7  14   5       14.75        1.63     31.82 o 
   8  14   5        0.41       18.13     39.69 o 
   9  14   5       87.00       92.31     45.82 o 
  -9  15   5       18.70       35.50     41.05 o 
  -8  15   5        4.03       20.79     36.38 o 
  -7  15   5       13.09        4.72     31.08 o 
  -6  15   5      291.78      269.62     43.99 o 
  -5  15   5      139.68       89.20     30.87 o 
  -4  15   5      892.45      911.17     58.70 o 
  -3  15   5      102.82       69.85     25.00 o 
  -2  15   5       25.97       15.36     18.61 o 
  -1  15   5      220.98      153.51     20.84 o 
   0  15   5      132.15      100.59     16.42 o 
   1  15   5      521.36      518.14     32.83 o 
   2  15   5       60.15       37.00     16.54 o 
   3  15   5       60.44       26.95     17.01 o 
   4  15   5       14.02       -0.89     20.12 o 
   5  15   5       92.29       59.25     24.40 o 
   6  15   5      123.44      114.70     35.95 o 
   7  15   5       89.82       54.12     35.99 o 
   8  15   5        3.43        7.81     38.51 o 
  -9  16   5       49.31       73.82     45.10 o 
  -8  16   5      123.59      147.58     43.46 o 
  -7  16   5      357.09      375.45     50.97 o 
  -6  16   5       81.33       53.48     30.51 o 
  -5  16   5       40.33       32.08     25.87 o 
  -4  16   5       21.50        1.42     21.91 o 
  -3  16   5       56.82       39.08     21.97 o 
  -2  16   5     1513.18     1630.95     68.85 o 
  -1  16   5        9.67       -7.01     17.28 o 
   0  16   5      120.78       91.15     19.61 o 
   1  16   5      578.55      540.65     30.91 o 
   2  16   5     1317.46     1340.89     45.59 o 
   3  16   5      322.39      325.60     29.93 o 
   4  16   5       24.20        9.88     20.48 o 
   5  16   5      211.54      207.55     32.46 o 
   6  16   5      100.52      122.95     37.68 o 
   7  16   5      137.39      121.19     40.27 o 
   8  16   5       19.70       23.38     40.99 o 
  -9  17   5       17.27      -30.75     42.29 o 
  -8  17   5       66.73       75.88     41.49 o 
  -7  17   5      198.22      168.05     42.12 o 
  -6  17   5       69.15       39.24     30.22 o 
  -5  17   5      355.28      331.97     45.46 o 
  -4  17   5        5.21       -2.26     22.52 o 
  -3  17   5       11.29       10.68     20.06 o 
  -2  17   5        1.01       -2.62     18.54 o 
  -1  17   5       36.05       37.31     21.18 o 
   0  17   5      785.52      763.00     37.87 o 
   1  17   5      714.33      678.90     40.22 o 
   2  17   5        0.08       -6.47     15.71 o 
   3  17   5      417.07      361.47     32.91 o 
   4  17   5      132.53      100.85     25.66 o 
   5  17   5      177.57      141.89     31.00 o 
   6  17   5      202.06      165.28     40.47 o 
   7  17   5        3.07       -4.26     34.27 o 
   8  17   5        3.66      -19.33     39.27 o 
  -8  18   5        1.04       -7.15     38.62 o 
  -7  18   5      322.65      360.41     54.17 o 
  -6  18   5        1.00        6.76     28.70 o 
  -5  18   5       80.04       52.91     28.84 o 
  -4  18   5       40.86       41.23     26.33 o 
  -3  18   5       63.98       49.97     24.94 o 
  -2  18   5        4.56        5.08     20.31 o 
  -1  18   5       10.44       10.71     18.65 o 
   0  18   5      174.62      109.39     27.23 o 
   1  18   5     1232.39     1249.94     49.31 o 
   2  18   5      398.46      371.93     31.42 o 
   3  18   5      798.90      787.35     40.69 o 
   4  18   5      244.89      182.30     31.76 o 
   5  18   5      224.81      192.72     33.19 o 
   6  18   5       61.51       58.38     35.04 o 
   7  18   5        0.05      -10.21     36.07 o 
   8  18   5       21.75        8.93     40.77 o 
  -8  19   5      322.09      353.98     58.47 o 
  -7  19   5      104.98      103.30     39.79 o 
  -6  19   5      239.20      204.15     42.07 o 
  -5  19   5      506.89      596.15     57.20 o 
  -4  19   5        2.35       -1.02     23.78 o 
  -3  19   5       22.38       19.58     22.37 o 
  -2  19   5       16.79       15.08     22.18 o 
  -1  19   5      100.90       77.24     26.06 o 
   0  19   5     2590.64     2971.55     93.75 o 
   1  19   5        5.27        1.08     17.63 o 
   2  19   5       56.65       27.35     20.26 o 
   3  19   5      730.38      873.46     43.07 o 
   4  19   5      154.10      104.92     27.52 o 
   5  19   5      531.25      562.13     49.29 o 
   6  19   5      285.35      254.47     46.74 o 
   7  19   5       27.82       33.23     39.44 o 
   8  19   5        0.21       -3.48     39.99 o 
  -8  20   5       18.66        6.97     39.37 o 
  -7  20   5      114.06      121.72     40.94 o 
  -6  20   5        1.46       -9.72     28.16 o 
  -5  20   5       76.86       73.93     33.05 o 
  -4  20   5      209.11      202.19     36.55 o 
  -3  20   5      505.63      503.31     50.85 o 
  -2  20   5       28.87        6.29     20.93 o 
  -1  20   5        2.95       -1.80     19.30 o 
   0  20   5      231.36      205.52     34.84 o 
   1  20   5      227.59      159.87     31.92 o 
   2  20   5      110.99      114.94     26.01 o 
   3  20   5      141.83      119.28     24.77 o 
   4  20   5       48.47       46.05     25.56 o 
   5  20   5      201.02      172.89     34.42 o 
   6  20   5        2.17       -6.39     32.09 o 
   7  20   5      207.41      200.25     49.94 o 
  -8  21   5       23.96       15.01     40.06 o 
  -7  21   5        6.78       15.58     35.71 o 
  -6  21   5      233.30      177.98     40.56 o 
  -5  21   5        0.02      -13.48     26.47 o 
  -4  21   5       37.71       33.67     27.20 o 
  -3  21   5      158.71       96.46     30.03 o 
  -2  21   5      126.23      109.12     29.69 o 
  -1  21   5       34.25       18.74     22.23 o 
   0  21   5     1415.83     1371.79     66.95 o 
   1  21   5      647.93      700.52     56.20 o 
   2  21   5      149.49      117.63     31.20 o 
   3  21   5       15.21       11.91     21.98 o 
   4  21   5      294.18      260.23     36.81 o 
   5  21   5        6.38       10.90     27.57 o 
   6  21   5       13.90        5.66     33.62 o 
   7  21   5       85.85      113.78     45.78 o 
  -8  22   5        8.81      -10.50     41.07 o 
  -7  22   5       20.29        4.15     35.49 o 
  -6  22   5        4.43       -1.87     32.12 o 
  -5  22   5       12.14       12.42     28.71 o 
  -4  22   5      494.95      432.31     51.67 o 
  -3  22   5      112.74       45.62     27.61 o 
  -2  22   5      173.75      130.94     32.24 o 
  -1  22   5      406.62      400.53     45.25 o 
   0  22   5        1.40        6.52     22.23 o 
   1  22   5     1366.37     1536.06     71.89 o 
   2  22   5       50.86       64.46     28.33 o 
   3  22   5        7.60       -6.23     22.46 o 
   4  22   5       22.00        6.52     25.03 o 
   5  22   5       15.56       17.26     28.73 o 
   6  22   5      139.64      188.35     46.68 o 
   7  22   5        5.00       -1.72     41.74 o 
  -7  23   5       31.06       26.76     40.43 o 
  -6  23   5       10.18        1.59     34.39 o 
  -5  23   5      374.65      382.36     51.43 o 
  -4  23   5       37.36       19.57     27.85 o 
  -3  23   5       81.56      105.89     32.58 o 
  -2  23   5     2534.35     2900.53    101.73 o 
  -1  23   5      399.73      326.01     43.11 o 
   0  23   5      112.52       96.25     28.58 o 
   1  23   5       89.22       95.35     30.19 o 
   2  23   5      252.99      232.65     40.11 o 
   3  23   5      196.17      193.36     41.91 o 
   4  23   5      165.92      172.23     39.08 o 
   5  23   5      300.41      380.34     46.32 o 
   6  23   5       22.53       14.14     38.06 o 
   7  23   5      237.41      260.68     55.58 o 
  -7  24   5       52.59       75.54     43.32 o 
  -6  24   5        1.51        7.95     34.03 o 
  -5  24   5       24.55       18.97     31.33 o 
  -4  24   5       51.08       40.88     30.54 o 
  -3  24   5      217.36      200.14     40.24 o 
  -2  24   5       41.10       40.24     27.65 o 
  -1  24   5       10.94       19.63     25.24 o 
   0  24   5      104.80       77.54     28.68 o 
   1  24   5      489.89      559.75     54.86 o 
   2  24   5       26.85       16.81     28.17 o 
   3  24   5      160.35      135.87     34.99 o 
   4  24   5      317.72      338.30     54.38 o 
   5  24   5       99.94       64.97     37.01 o 
   6  24   5       74.87       78.88     42.06 o 
  -7  25   5        0.02      -10.78     40.51 o 
  -6  25   5       31.52       49.51     36.99 o 
  -5  25   5      103.83       79.31     38.65 o 
  -4  25   5      197.01      182.75     42.57 o 
  -3  25   5       14.32       -4.06     27.92 o 
  -2  25   5      181.93      164.20     36.86 o 
  -1  25   5        6.33        0.65     26.26 o 
   0  25   5      163.22      115.40     31.73 o 
   1  25   5        0.57      -14.19     25.26 o 
   2  25   5       48.43       32.79     29.56 o 
   3  25   5      266.52      249.67     44.71 o 
   4  25   5       65.10       51.68     38.62 o 
   5  25   5       27.64        5.24     34.93 o 
   6  25   5        6.36       -4.60     43.22 o 
  -6  26   5       64.94       78.65     42.11 o 
  -5  26   5       97.20       75.81     39.25 o 
  -4  26   5      240.18      183.66     41.68 o 
  -3  26   5       30.60       -7.23     26.65 o 
  -2  26   5      449.02      486.55     55.00 o 
  -1  26   5      359.31      367.01     47.76 o 
   0  26   5       59.42       62.13     30.03 o 
   1  26   5      256.49      232.17     41.67 o 
   2  26   5      217.04      225.57     41.76 o 
   3  26   5       20.83        0.29     29.64 o 
   4  26   5       16.05        2.55     35.93 o 
   5  26   5       47.22       26.21     42.24 o 
   6  26   5        4.84      -21.98     48.14 o 
  -6  27   5        8.10        9.81     38.77 o 
  -5  27   5       46.86       50.70     37.16 o 
  -4  27   5        6.94       13.18     32.52 o 
  -3  27   5      181.06      210.67     45.33 o 
  -2  27   5      311.33      281.03     45.97 o 
  -1  27   5      159.83      159.74     38.43 o 
   0  27   5      379.97      410.77     52.70 o 
   1  27   5       25.65       23.13     30.47 o 
   2  27   5        8.76       20.79     30.49 o 
   3  27   5       17.46        7.01     31.45 o 
   4  27   5      220.71      209.04     51.52 o 
   5  27   5      388.63      509.73     70.79 o 
  -6  28   5       34.98        5.68     38.91 o 
  -5  28   5        3.03      -17.40     33.97 o 
  -4  28   5      111.21      136.05     42.12 o 
  -3  28   5      539.00      585.39     64.82 o 
  -2  28   5      280.21      242.93     45.61 o 
  -1  28   5       74.12       34.75     30.26 o 
   0  28   5       81.61       66.97     32.72 o 
   1  28   5       41.15       28.90     32.35 o 
   2  28   5       11.25       12.37     32.10 o 
   3  28   5        4.69       -8.58     32.75 o 
   4  28   5        0.05       -9.63     36.48 o 
   5  28   5       44.44        9.03     45.57 o 
  -5  29   5       22.80        4.73     36.67 o 
  -4  29   5       42.51       45.74     37.45 o 
  -3  29   5       23.74       25.87     32.72 o 
  -2  29   5       25.60       54.84     34.34 o 
  -1  29   5      104.47       65.55     35.77 o 
   0  29   5       21.52       18.40     32.25 o 
   1  29   5        9.92       19.74     31.58 o 
   2  29   5        0.02        3.92     33.10 o 
   3  29   5      184.52      177.64     43.77 o 
   4  29   5       24.09        5.01     39.72 o 
   5  29   5       31.59       57.62     47.78 o 
  -5  30   5       23.21       -5.38     38.61 o 
  -4  30   5       31.28       53.23     39.71 o 
  -3  30   5      262.19      295.64     52.39 o 
  -2  30   5       72.09       67.96     37.33 o 
  -1  30   5       54.77       41.56     35.27 o 
   0  30   5        8.87       18.06     31.94 o 
   1  30   5       28.03       -5.50     31.71 o 
   2  30   5       47.91       80.35     39.87 o 
   3  30   5        5.34        7.68     35.87 o 
   4  30   5       56.18       47.22     43.22 o 
  -4  31   5       50.66       62.97     42.73 o 
  -3  31   5       31.86       43.15     39.10 o 
  -2  31   5       70.78       65.24     39.03 o 
  -1  31   5        5.63       13.14     33.94 o 
   0  31   5      179.20      216.82     47.31 o 
   1  31   5       94.25       97.43     37.33 o 
   2  31   5       67.09       49.97     38.41 o 
   3  31   5      199.41      267.58     51.56 o 
   4  31   5      384.97      494.68     72.28 o 
  -3  32   5       56.15        3.99     38.90 o 
  -2  32   5      245.75      291.51     53.92 o 
  -1  32   5       19.47       15.34     39.20 o 
   0  32   5       36.07       21.44     34.10 o 
   1  32   5        1.55        9.63     35.27 o 
   2  32   5       10.72       -1.47     37.24 o 
   3  32   5        6.97        1.96     39.43 o 
  -2  33   5      130.82      137.51     46.93 o 
  -1  33   5       24.56       22.03     39.24 o 
   0  33   5       97.84       72.46     39.92 o 
   1  33   5       19.98       24.54     37.22 o 
   2  33   5        5.16        7.50     39.25 o 
  -1  34   5       92.33       90.84     43.72 o 
   0  34   5        0.26      -18.57     38.32 o 
  -9   0   6       34.56       44.29     57.74 o 
  -8   0   6      176.00       97.32     54.19 o 
  -7   0   6        0.33       20.75     32.50 o 
  -6   0   6      139.61      140.69     36.92 o 
  -5   0   6       94.83       74.95     26.89 o 
  -4   0   6       64.20       32.46     22.95 o 
  -3   0   6       26.88       -2.27     17.06 o 
  -2   0   6      877.61      791.93     45.93 o 
  -1   0   6      299.69      279.95     32.33 o 
   0   0   6     3840.92     4083.99    100.74 o 
   1   0   6     3778.21     4390.08    108.66 o 
   2   0   6       70.82       53.06     22.16 o 
   3   0   6      283.23      251.77     34.73 o 
   4   0   6     1293.40     1400.05     62.50 o 
   5   0   6      991.16     1063.43     91.64 o 
   6   0   6      685.50      847.38     95.27 o 
   7   0   6      130.29       82.28     51.09 o 
   8   0   6      175.71      104.43     63.62 o 
   9   0   6      118.50      150.99     69.01 o 
  -9   1   6      151.40      137.22     39.27 o 
  -8   1   6       76.09       72.73     31.94 o 
  -7   1   6       18.24       -0.83     24.56 o 
  -6   1   6       32.30       19.77     19.75 o 
  -5   1   6        4.21        3.87     16.22 o 
  -4   1   6      125.76       92.25     18.81 o 
  -3   1   6      611.08      581.28     29.98 o 
  -2   1   6      401.08      356.89     25.96 o 
  -1   1   6      688.37      663.93     30.75 o 
   0   1   6       12.05        5.80     12.56 o 
   1   1   6      139.69       87.89     17.50 o 
   2   1   6       17.15        5.28     13.62 o 
   3   1   6        6.36        4.88     14.37 o 
   4   1   6      113.12       81.56     18.72 o 
   5   1   6       38.63        8.95     24.79 o 
   6   1   6       34.91       30.17     28.41 o 
   7   1   6      400.37      416.48     52.75 o 
   8   1   6        0.06       -6.61     32.45 o 
   9   1   6       38.35        1.75     41.64 o 
  -9   2   6       29.51       23.08     47.08 o 
  -8   2   6        2.80       -9.97     27.33 o 
  -7   2   6        0.70      -20.51     23.71 o 
  -6   2   6       20.37        5.59     19.33 o 
  -5   2   6       18.40       10.92     17.29 o 
  -4   2   6      165.81      107.35     19.81 o 
  -3   2   6      218.36      204.64     22.11 o 
  -2   2   6      666.90      643.98     30.44 o 
  -1   2   6        0.01        0.98     11.46 o 
   0   2   6       72.09       40.06     14.32 o 
   1   2   6      331.05      313.32     26.22 o 
   2   2   6        0.11        0.43     13.69 o 
   3   2   6      234.19      156.11     21.87 o 
   4   2   6        1.32       -2.51     15.77 o 
   5   2   6       12.59       11.10     24.03 o 
   6   2   6       30.44       22.63     27.25 o 
   7   2   6       10.44       19.47     32.01 o 
   8   2   6       77.46       71.02     39.26 o 
   9   2   6       11.01      -14.67     38.01 o 
  -9   3   6       19.88       20.31     39.82 o 
  -8   3   6      148.95      117.77     34.97 o 
  -7   3   6        2.74      -22.82     22.58 o 
  -6   3   6      152.86      122.33     28.33 o 
  -5   3   6       42.46       46.42     18.48 o 
  -4   3   6      672.53      699.96     34.53 o 
  -3   3   6     1979.30     2141.51     49.84 o 
  -2   3   6     1285.12     1198.67     38.93 o 
  -1   3   6        0.09       -5.13     11.84 o 
   0   3   6     1567.66     1595.09     45.87 o 
   1   3   6     1185.01     1146.33     40.32 o 
   2   3   6      413.47      330.49     27.21 o 
   3   3   6       85.80       50.43     17.12 o 
   4   3   6      412.36      398.59     34.93 o 
   5   3   6      508.28      491.93     50.69 o 
   6   3   6        0.19       14.45     27.01 o 
   7   3   6        4.48       -6.81     30.06 o 
   8   3   6        1.96       -8.89     34.56 o 
   9   3   6        8.19       25.12     43.23 o 
  -9   4   6        3.26       -4.94     38.53 o 
  -8   4   6       11.96       -8.21     31.74 o 
  -7   4   6      173.62      149.42     32.97 o 
  -6   4   6      433.00      289.49     36.33 o 
  -5   4   6       32.38        4.16     19.84 o 
  -4   4   6       69.55       28.56     15.40 o 
  -3   4   6      298.19      203.87     21.90 o 
  -2   4   6        0.43        3.20     12.19 o 
  -1   4   6      541.00      512.40     29.37 o 
   0   4   6      750.03      741.08     33.09 o 
   1   4   6      724.58      624.64     31.39 o 
   2   4   6      340.24      275.35     25.60 o 
   3   4   6      176.42      110.97     20.40 o 
   4   4   6      825.63      835.90     44.30 o 
   5   4   6     2431.40     2681.53     94.15 o 
   6   4   6      401.75      394.79     49.82 o 
   7   4   6      268.39      259.08     45.77 o 
   8   4   6       36.67       11.26     36.45 o 
   9   4   6      136.80      182.03     52.99 o 
  -9   5   6       18.09       -1.74     37.64 o 
  -8   5   6      181.56      169.10     42.50 o 
  -7   5   6      904.98     1027.82     60.05 o 
  -6   5   6      136.57       91.67     27.20 o 
  -5   5   6      582.34      685.51     47.40 o 
  -4   5   6      428.14      422.45     35.99 o 
  -3   5   6      256.19      184.10     21.45 o 
  -2   5   6     3276.22     3713.20     65.50 o 
  -1   5   6        3.90       -0.40     11.72 o 
   0   5   6       64.91       40.40     14.92 o 
   1   5   6      412.92      373.43     28.17 o 
   2   5   6      108.07       73.97     17.75 o 
   3   5   6     1191.05     1146.16     41.56 o 
   4   5   6      527.22      522.99     38.33 o 
   5   5   6       79.28       32.47     28.21 o 
   6   5   6      402.39      429.14     52.57 o 
   7   5   6        6.36       10.73     31.80 o 
   8   5   6        0.07       -4.81     33.96 o 
   9   5   6      122.19      102.13     49.17 o 
  -9   6   6        7.59       13.83     36.70 o 
  -8   6   6       49.12       16.76     32.59 o 
  -7   6   6       11.15        3.33     28.04 o 
  -6   6   6       75.64       43.92     23.60 o 
  -5   6   6      874.05      927.86     50.19 o 
  -4   6   6       72.43       37.01     19.08 o 
  -3   6   6      276.58      233.81     31.87 o 
  -2   6   6     1484.73     1499.14     42.59 o 
  -1   6   6       65.10       30.89     13.71 o 
   0   6   6       51.71       42.83     14.84 o 
   1   6   6      126.08      103.56     18.47 o 
   2   6   6        5.70        1.14     15.00 o 
   3   6   6      154.84      168.53     23.24 o 
   4   6   6      356.66      396.39     36.63 o 
   5   6   6      233.07      194.76     36.59 o 
   6   6   6        3.23      -17.71     26.75 o 
   7   6   6        4.16      -11.65     31.12 o 
   8   6   6       45.60       32.91     35.94 o 
   9   6   6        9.03       13.35     41.86 o 
  -9   7   6       64.21       63.73     41.07 o 
  -8   7   6       59.10       81.81     37.09 o 
  -7   7   6       89.95       41.15     31.57 o 
  -6   7   6      119.15       74.68     28.61 o 
  -5   7   6      740.11      780.88     47.34 o 
  -4   7   6       34.53       28.49     18.57 o 
  -3   7   6      620.80      597.37     37.28 o 
  -2   7   6        1.33       -3.12     12.36 o 
  -1   7   6        7.71       -3.04     11.69 o 
   0   7   6      195.25      163.07     20.58 o 
   1   7   6      614.24      658.66     34.61 o 
   2   7   6     2455.49     2512.92     59.82 o 
   3   7   6      481.23      442.64     32.93 o 
   4   7   6      106.53       82.31     23.61 o 
   5   7   6      183.76      117.65     32.91 o 
   6   7   6        1.99       -8.02     27.76 o 
   7   7   6      414.03      480.08     59.05 o 
   8   7   6      108.80      102.85     43.15 o 
   9   7   6        0.51       -6.00     41.94 o 
  -9   8   6       28.49       -0.75     38.99 o 
  -8   8   6        6.81      -11.80     33.25 o 
  -7   8   6        0.43        6.34     28.27 o 
  -6   8   6       27.38       16.00     24.87 o 
  -5   8   6      486.45      403.67     39.02 o 
  -4   8   6     1213.50     1234.63     50.67 o 
  -3   8   6      199.50      149.23     22.94 o 
  -2   8   6      113.90       60.25     18.55 o 
  -1   8   6      130.82       78.03     16.30 o 
   0   8   6      860.49      904.22     35.28 o 
   1   8   6       14.90        2.28     13.01 o 
   2   8   6        2.43       -3.87     14.68 o 
   3   8   6       41.88       26.40     16.65 o 
   4   8   6       91.23       58.44     21.57 o 
   5   8   6      428.20      461.78     50.21 o 
   6   8   6      191.40      154.53     37.72 o 
   7   8   6       23.48      -15.72     30.25 o 
   8   8   6      142.11      131.46     44.05 o 
   9   8   6      124.92      132.28     49.05 o 
  -9   9   6        0.30        0.11     38.76 o 
  -8   9   6        4.78       19.94     34.90 o 
  -7   9   6      272.07      287.45     46.97 o 
  -6   9   6       31.34       31.29     26.99 o 
  -5   9   6     1353.29     1559.58     72.49 o 
  -4   9   6     1588.22     1667.31     58.28 o 
  -3   9   6      799.75      788.21     41.66 o 
  -2   9   6     1198.41     1106.14     44.25 o 
  -1   9   6      426.78      351.61     32.26 o 
   0   9   6       36.03       14.38     14.18 o 
   1   9   6     1216.56     1238.07     42.70 o 
   2   9   6     1013.27     1065.43     40.83 o 
   3   9   6      560.17      528.91     35.44 o 
   4   9   6     1223.53     1329.36     54.15 o 
   5   9   6        1.55        0.70     25.41 o 
   6   9   6       52.90       19.26     30.99 o 
   7   9   6      376.16      427.69     56.89 o 
   8   9   6        1.91       13.51     40.62 o 
  -9  10   6       69.36       40.37     41.59 o 
  -8  10   6        0.38      -20.28     33.34 o 
  -7  10   6      229.07      212.49     42.41 o 
  -6  10   6      662.56      690.13     60.46 o 
  -5  10   6     2697.50     3128.67    101.97 o 
  -4  10   6       64.47       39.95     23.18 o 
  -3  10   6        1.16        2.23     15.77 o 
  -2  10   6       25.91       10.40     15.28 o 
  -1  10   6      753.42      731.42     39.85 o 
   0  10   6        7.31       -1.64     13.85 o 
   1  10   6       75.29       65.07     17.76 o 
   2  10   6        0.61       -6.14     14.66 o 
   3  10   6      119.47       50.73     18.54 o 
   4  10   6      477.69      507.91     41.81 o 
   5  10   6       70.94       35.88     27.13 o 
   6  10   6      171.90       76.82     34.01 o 
   7  10   6      125.29      136.53     42.21 o 
   8  10   6       89.54       74.02     41.56 o 
  -9  11   6      226.95      340.35     58.36 o 
  -8  11   6      117.37      117.37     42.05 o 
  -7  11   6       88.24       68.46     33.06 o 
  -6  11   6        9.96      -10.21     26.37 o 
  -5  11   6      186.98      144.47     34.08 o 
  -4  11   6       18.65        7.06     20.67 o 
  -3  11   6      562.12      601.19     49.24 o 
  -2  11   6      501.53      483.88     33.21 o 
  -1  11   6        1.98       12.75     15.17 o 
   0  11   6      512.84      427.41     34.33 o 
   1  11   6       37.37        2.12     14.88 o 
   2  11   6      881.77      862.61     38.36 o 
   3  11   6      281.32      274.35     28.03 o 
   4  11   6     1267.60     1220.73     53.01 o 
   5  11   6      142.34      123.28     34.55 o 
   6  11   6      258.04      213.23     43.25 o 
   7  11   6      448.78      527.86     62.59 o 
   8  11   6      121.58      184.99     50.55 o 
  -9  12   6        0.03       16.86     41.80 o 
  -8  12   6        3.55      -12.12     35.77 o 
  -7  12   6        0.07        7.01     29.34 o 
  -6  12   6       30.03       23.49     28.33 o 
  -5  12   6       20.09       14.18     25.69 o 
  -4  12   6     1672.16     1777.63     75.65 o 
  -3  12   6      572.88      532.01     50.20 o 
  -2  12   6       32.44       21.34     16.03 o 
  -1  12   6      534.63      553.73     36.19 o 
   0  12   6        5.52        6.42     16.13 o 
   1  12   6      317.82      260.23     25.70 o 
   2  12   6      169.99      142.18     22.75 o 
   3  12   6        0.02        4.63     17.63 o 
   4  12   6       15.39       -5.91     20.88 o 
   5  12   6      312.70      323.52     45.06 o 
   6  12   6      209.27      134.06     38.84 o 
   7  12   6        1.15      -17.25     33.02 o 
   8  12   6       25.47       13.26     41.81 o 
  -9  13   6       44.52       30.47     42.72 o 
  -8  13   6      126.00       84.33     41.14 o 
  -7  13   6       63.58       41.54     33.12 o 
  -6  13   6      432.77      418.33     51.69 o 
  -5  13   6        1.16       -6.28     24.02 o 
  -4  13   6       16.23       11.61     21.91 o 
  -3  13   6       93.57       66.60     24.88 o 
  -2  13   6       50.61       50.95     22.56 o 
  -1  13   6       11.15       -2.63     14.64 o 
   0  13   6      328.40      291.03     30.05 o 
   1  13   6      325.15      262.14     29.72 o 
   2  13   6       34.39       10.91     16.92 o 
   3  13   6        0.20       -2.76     17.45 o 
   4  13   6       34.69       16.06     22.11 o 
   5  13   6      115.49       62.91     31.89 o 
   6  13   6       26.42       10.77     33.88 o 
   7  13   6      151.35      171.27     44.46 o 
   8  13   6        7.01      -30.19     42.22 o 
  -8  14   6       12.01       10.06     38.28 o 
  -7  14   6      338.46      318.94     50.37 o 
  -6  14   6      242.93      211.43     41.71 o 
  -5  14   6      926.49     1129.28     73.45 o 
  -4  14   6       50.46       15.82     23.36 o 
  -3  14   6      136.81       99.42     28.71 o 
  -2  14   6       76.40       38.74     23.17 o 
  -1  14   6      840.66      891.67     55.83 o 
   0  14   6       30.29       28.17     17.99 o 
   1  14   6        1.55        3.73     17.67 o 
   2  14   6       45.43       33.88     17.97 o 
   3  14   6       83.97       64.39     21.02 o 
   4  14   6        9.44       -7.56     21.33 o 
   5  14   6       33.85       23.47     30.80 o 
   6  14   6      202.56      217.30     45.17 o 
   7  14   6        5.75       -8.76     35.02 o 
   8  14   6       71.34       67.46     44.11 o 
  -8  15   6      100.19      130.95     44.63 o 
  -7  15   6        5.11       -3.24     31.24 o 
  -6  15   6        1.43       -4.53     28.41 o 
  -5  15   6       13.58       11.93     26.89 o 
  -4  15   6      265.29      236.07     37.83 o 
  -3  15   6       40.17        6.51     22.57 o 
  -2  15   6      225.37      181.15     33.09 o 
  -1  15   6      142.50      139.68     28.89 o 
   0  15   6      133.71       64.54     21.46 o 
   1  15   6      475.11      490.84     38.82 o 
   2  15   6     1058.25     1012.14     47.67 o 
   3  15   6      619.16      676.44     42.49 o 
   4  15   6       56.58       22.66     22.76 o 
   5  15   6       34.11       28.43     29.85 o 
   6  15   6       94.19      125.56     38.69 o 
   7  15   6      206.60      218.92     50.04 o 
   8  15   6      140.14      147.31     48.62 o 
  -8  16   6        2.37       21.44     39.60 o 
  -7  16   6        0.62        1.29     33.59 o 
  -6  16   6        0.33       -1.56     28.55 o 
  -5  16   6        0.80        1.62     28.49 o 
  -4  16   6      344.44      309.58     43.86 o 
  -3  16   6       48.27       28.28     23.35 o 
  -2  16   6      201.13      181.00     32.54 o 
  -1  16   6        6.90        0.90     20.98 o 
   0  16   6      203.87      164.27     31.17 o 
   1  16   6      945.58      895.26     45.40 o 
   2  16   6      181.43      135.72     26.80 o 
   3  16   6        0.02        2.75     18.57 o 
   4  16   6        0.52        1.82     23.81 o 
   5  16   6        1.87        0.46     29.13 o 
   6  16   6       15.21       -2.15     33.68 o 
   7  16   6       24.67       13.11     39.37 o 
   8  16   6        8.63       -7.72     41.74 o 
  -8  17   6      312.75      388.19     58.69 o 
  -7  17   6      304.96      354.68     53.30 o 
  -6  17   6        0.61       -0.77     29.94 o 
  -5  17   6       22.31       21.20     28.92 o 
  -4  17   6      497.81      502.01     53.37 o 
  -3  17   6     1108.89     1226.43     66.54 o 
  -2  17   6       21.77        8.66     20.67 o 
  -1  17   6      802.59      899.74     60.96 o 
   0  17   6       47.00       23.65     22.45 o 
   1  17   6      962.75      828.88     45.29 o 
   2  17   6      104.76       78.20     24.08 o 
   3  17   6      470.15      458.29     41.09 o 
   4  17   6      155.76      147.14     31.87 o 
   5  17   6       79.34       37.47     32.96 o 
   6  17   6       90.88      133.52     41.54 o 
   7  17   6      147.43      187.67     49.56 o 
  -8  18   6        1.54        1.61     40.53 o 
  -7  18   6      131.77      100.01     39.76 o 
  -6  18   6      143.99      173.88     43.00 o 
  -5  18   6      307.30      337.46     48.63 o 
  -4  18   6      225.67      210.84     39.52 o 
  -3  18   6       22.59        8.73     23.58 o 
  -2  18   6      324.71      291.34     41.30 o 
  -1  18   6     2985.18     3234.94    101.78 o 
   0  18   6      256.09      176.12     32.70 o 
   1  18   6       21.30       32.55     24.14 o 
   2  18   6       53.32       15.80     21.14 o 
   3  18   6      347.91      318.49     36.91 o 
   4  18   6       37.74       24.90     25.68 o 
   5  18   6      149.24      168.75     41.01 o 
   6  18   6      277.15      265.94     48.85 o 
   7  18   6       15.53        7.28     39.74 o 
  -8  19   6        6.83       13.75     41.04 o 
  -7  19   6        0.87      -23.42     36.16 o 
  -6  19   6        0.12        0.46     30.33 o 
  -5  19   6      133.00       82.68     34.92 o 
  -4  19   6        1.65        0.33     24.89 o 
  -3  19   6      178.05      189.91     38.79 o 
  -2  19   6      959.94     1027.92     66.78 o 
  -1  19   6       66.87       39.36     24.20 o 
   0  19   6      653.60      634.40     55.14 o 
   1  19   6      642.52      760.02     60.30 o 
   2  19   6        0.24      -11.74     22.41 o 
   3  19   6        0.21        3.71     21.82 o 
   4  19   6      692.04      664.54     58.81 o 
   5  19   6      321.41      259.59     46.24 o 
   6  19   6       63.21       29.08     36.13 o 
   7  19   6       23.77       -2.35     42.52 o 
  -7  20   6        1.46       -3.42     36.01 o 
  -6  20   6      126.78      145.55     42.91 o 
  -5  20   6        0.88       -2.97     29.02 o 
  -4  20   6      352.75      341.68     47.19 o 
  -3  20   6      359.48      315.97     45.31 o 
  -2  20   6      106.41      124.57     31.78 o 
  -1  20   6      519.66      419.94     48.45 o 
   0  20   6      188.93      147.86     32.63 o 
   1  20   6       94.05       55.95     26.20 o 
   2  20   6      376.70      445.85     48.40 o 
   3  20   6      223.82      200.85     33.85 o 
   4  20   6       55.04       32.53     28.74 o 
   5  20   6        5.15        8.54     36.09 o 
   6  20   6        2.38        1.09     39.38 o 
   7  20   6        0.61       24.69     45.70 o 
  -7  21   6       42.73       32.57     42.01 o 
  -6  21   6       40.04       34.15     35.20 o 
  -5  21   6       47.65       43.89     33.52 o 
  -4  21   6      753.40     1011.23     76.46 o 
  -3  21   6       10.60       12.66     27.59 o 
  -2  21   6     1048.19     1071.19     66.46 o 
  -1  21   6       68.23       46.40     28.07 o 
   0  21   6      175.94      194.79     36.87 o 
   1  21   6       20.48       -0.69     23.97 o 
   2  21   6        0.05        1.21     25.58 o 
   3  21   6      170.42      210.60     39.17 o 
   4  21   6       49.09       13.70     29.25 o 
   5  21   6       36.49        6.53     37.42 o 
   6  21   6       19.69       27.13     43.88 o 
   7  21   6       21.37       15.83     44.64 o 
  -7  22   6       41.33       61.40     42.70 o 
  -6  22   6       28.17       40.85     36.77 o 
  -5  22   6       66.30       58.37     33.54 o 
  -4  22   6       28.39       15.57     29.93 o 
  -3  22   6      191.55      144.75     36.13 o 
  -2  22   6      202.82      178.78     38.62 o 
  -1  22   6     1834.83     2071.83     88.92 o 
   0  22   6      105.53       98.30     30.95 o 
   1  22   6       27.96       -7.98     26.19 o 
   2  22   6        6.06       12.24     27.20 o 
   3  22   6       14.52       10.66     27.78 o 
   4  22   6       58.88       27.73     37.51 o 
   5  22   6      273.58      308.78     58.48 o 
   6  22   6      166.03      177.17     55.15 o 
  -7  23   6        9.13       29.10     39.74 o 
  -6  23   6       15.30       39.61     36.67 o 
  -5  23   6        0.11        7.31     30.00 o 
  -4  23   6      155.02      160.65     42.19 o 
  -3  23   6        0.49       -6.77     27.83 o 
  -2  23   6        1.77        9.30     26.88 o 
  -1  23   6       45.03       38.37     29.06 o 
   0  23   6      403.63      449.88     51.46 o 
   1  23   6        1.00       -4.32     24.88 o 
   2  23   6      824.12      983.81     71.24 o 
   3  23   6        4.40       -1.83     30.47 o 
   4  23   6       57.64       28.67     39.07 o 
   5  23   6        0.56       36.08     50.17 o 
   6  23   6        0.28      -47.74     45.12 o 
  -6  24   6       17.97       -5.60     36.81 o 
  -5  24   6        2.94       11.41     34.39 o 
  -4  24   6       66.48       44.29     35.01 o 
  -3  24   6       44.76       58.23     33.47 o 
  -2  24   6        5.78        8.80     26.85 o 
  -1  24   6       19.07       15.76     28.02 o 
   0  24   6        1.42       11.51     26.98 o 
   1  24   6        4.64       -8.68     25.29 o 
   2  24   6      709.91      733.09     64.33 o 
   3  24   6       37.22       17.56     32.45 o 
   4  24   6      204.11      195.06     50.31 o 
   5  24   6        7.12        2.81     45.43 o 
   6  24   6       21.76       41.26     59.91 o 
  -6  25   6        2.06       17.89     39.71 o 
  -5  25   6       92.67       62.34     37.92 o 
  -4  25   6      409.87      412.49     56.93 o 
  -3  25   6      187.39      167.20     40.46 o 
  -2  25   6      356.30      466.82     55.12 o 
  -1  25   6      111.97       82.31     34.29 o 
   0  25   6      263.55      207.63     40.03 o 
   1  25   6      227.57      234.29     42.00 o 
   2  25   6      161.09      171.42     39.88 o 
   3  25   6      466.98      582.95     61.99 o 
   4  25   6        0.37       -6.29     39.81 o 
   5  25   6       28.53       42.01     53.85 o 
  -6  26   6       36.79       40.44     41.80 o 
  -5  26   6       92.15       86.08     41.33 o 
  -4  26   6        7.33       -9.24     33.87 o 
  -3  26   6        2.59      -12.97     30.93 o 
  -2  26   6       12.03       16.31     28.65 o 
  -1  26   6       21.12       12.27     29.64 o 
   0  26   6      204.01      176.46     40.38 o 
   1  26   6       89.28      110.61     37.32 o 
   2  26   6       10.05       13.71     31.59 o 
   3  26   6        0.68       -5.73     31.85 o 
   4  26   6      149.53      109.71     48.98 o 
   5  26   6      188.09      161.19     69.67 o 
  -5  27   6      174.88      204.35     51.38 o 
  -4  27   6       17.88        7.09     34.12 o 
  -3  27   6      122.01      124.20     39.10 o 
  -2  27   6      183.76      139.72     40.52 o 
  -1  27   6        7.61       18.05     30.51 o 
   0  27   6      166.14      141.21     38.07 o 
   1  27   6        0.45        2.48     33.07 o 
   2  27   6      187.18      158.79     42.42 o 
   3  27   6      118.68      105.95     40.53 o 
   4  27   6        1.48       -6.80     42.67 o 
   5  27   6        1.24      -16.71     56.16 o 
  -5  28   6       93.64       88.11     42.77 o 
  -4  28   6       19.38       20.52     36.99 o 
  -3  28   6       39.26       45.71     36.83 o 
  -2  28   6        2.07        6.83     32.26 o 
  -1  28   6       31.49       30.14     33.95 o 
   0  28   6      128.06      148.53     40.36 o 
   1  28   6        0.02      -10.40     30.96 o 
   2  28   6        0.31        6.45     33.26 o 
   3  28   6       28.64       -1.67     40.73 o 
   4  28   6       20.27       -6.46     43.07 o 
  -4  29   6      244.09      262.89     54.70 o 
  -3  29   6      670.48      953.80     82.18 o 
  -2  29   6      654.38      830.11     75.69 o 
  -1  29   6      118.83       64.83     38.17 o 
   0  29   6       78.28       80.31     37.73 o 
   1  29   6      132.57      132.63     41.86 o 
   2  29   6       13.34        0.71     36.00 o 
   3  29   6        0.92       -9.47     42.44 o 
  -3  30   6       69.58      100.25     42.29 o 
  -2  30   6      264.85      310.98     54.33 o 
  -1  30   6        0.66       -7.36     33.26 o 
   0  30   6      139.25      140.77     44.37 o 
   1  30   6       63.93       53.80     39.57 o 
   2  30   6       21.76       11.02     36.73 o 
   3  30   6        2.43      -10.35     41.84 o 
  -3  31   6        2.88       37.26     41.02 o 
  -2  31   6        1.51       -4.13     39.82 o 
  -1  31   6        7.09        1.49     36.16 o 
   0  31   6       34.73       12.05     36.96 o 
   1  31   6       22.17        8.31     38.26 o 
   2  31   6        5.04        6.42     39.34 o 
  -1  32   6       13.19       -3.91     37.21 o 
   0  32   6       15.52        2.84     37.40 o 
   1  32   6        0.29       -5.41     38.78 o 
  -9   1   7      227.93      331.24     70.58 o 
  -8   1   7       49.98       42.62     39.05 o 
  -7   1   7        0.94       12.37     28.73 o 
  -6   1   7        0.18       -0.72     28.15 o 
  -5   1   7       17.51        3.93     20.24 o 
  -4   1   7        6.44        3.08     16.43 o 
  -3   1   7       68.75       41.93     17.20 o 
  -2   1   7      325.43      247.48     24.78 o 
  -1   1   7     1300.87     1351.08     45.94 o 
   0   1   7      332.50      332.83     29.71 o 
   1   1   7      882.45      901.15     40.58 o 
   2   1   7       33.33       19.87     16.62 o 
   3   1   7     2390.93     2514.00     64.80 o 
   4   1   7      502.38      480.79     50.44 o 
   5   1   7       24.29       27.02     28.17 o 
   6   1   7       41.05       54.40     33.65 o 
   7   1   7      233.93      248.73     50.66 o 
   8   1   7       55.19       56.84     43.90 o 
  -9   2   7      233.26      298.75     69.92 o 
  -8   2   7       23.97       38.44     44.15 o 
  -7   2   7        3.33       -0.92     32.11 o 
  -6   2   7        0.15       -2.67     23.46 o 
  -5   2   7        0.23       -7.52     18.59 o 
  -4   2   7      241.32      215.27     29.44 o 
  -3   2   7      299.00      207.24     24.11 o 
  -2   2   7     4268.38     4594.72     75.61 o 
  -1   2   7      427.38      355.41     28.60 o 
   0   2   7       10.37        7.16     15.22 o 
   1   2   7      923.82      846.80     38.37 o 
   2   2   7      299.23      288.84     26.58 o 
   3   2   7        0.21        8.18     16.87 o 
   4   2   7       87.95       87.10     31.34 o 
   5   2   7       36.09       10.32     27.92 o 
   6   2   7        2.08        7.57     31.83 o 
   7   2   7        9.11       -0.22     32.82 o 
   8   2   7       85.27       62.93     41.27 o 
  -9   3   7      129.98       84.75     53.21 o 
  -8   3   7       15.04       19.31     43.65 o 
  -7   3   7       36.66       11.13     32.23 o 
  -6   3   7       54.15       44.70     26.76 o 
  -5   3   7        3.67        8.80     20.50 o 
  -4   3   7      106.60       82.66     23.09 o 
  -3   3   7       27.50       16.86     17.53 o 
  -2   3   7        0.99        7.32     14.74 o 
  -1   3   7     3883.35     4283.43     79.01 o 
   0   3   7        0.49       -2.59     14.26 o 
   1   3   7     1130.03     1007.26     41.36 o 
   2   3   7     1551.09     1531.04     51.67 o 
   3   3   7       23.32       -2.55     17.23 o 
   4   3   7       17.23       16.97     26.32 o 
   5   3   7      810.00      867.08     67.98 o 
   6   3   7      152.36      117.44     38.87 o 
   7   3   7       11.55      -12.85     36.66 o 
   8   3   7       14.09      -11.43     40.11 o 
  -9   4   7       88.07      125.96     55.29 o 
  -8   4   7        6.60       11.89     40.87 o 
  -7   4   7       21.76       34.42     31.63 o 
  -6   4   7        7.95      -13.65     24.84 o 
  -5   4   7      126.44       88.34     25.79 o 
  -4   4   7       13.07        9.49     19.96 o 
  -3   4   7        6.16       -9.77     17.19 o 
  -2   4   7      466.99      384.32     30.34 o 
  -1   4   7        0.00       -3.38     14.27 o 
   0   4   7       42.46        2.91     14.45 o 
   1   4   7     1903.56     1983.18     56.72 o 
   2   4   7        0.03       -7.75     16.11 o 
   3   4   7       28.20        3.56     17.59 o 
   4   4   7      289.73      299.58     43.03 o 
   5   4   7        3.67        3.77     28.94 o 
   6   4   7       44.50       44.58     34.99 o 
   7   4   7       79.04       67.53     39.07 o 
   8   4   7       41.59       41.41     41.39 o 
  -9   5   7        2.91      -14.42     48.44 o 
  -8   5   7        0.12        3.47     40.20 o 
  -7   5   7        3.42        2.63     30.71 o 
  -6   5   7      190.43      200.34     40.19 o 
  -5   5   7      667.61      704.75     50.02 o 
  -4   5   7        1.11      -12.15     19.53 o 
  -3   5   7      417.88      352.48     34.72 o 
  -2   5   7      371.85      381.95     34.44 o 
  -1   5   7     1307.18     1297.80     44.66 o 
   0   5   7     3160.25     3533.64     72.73 o 
   1   5   7      114.48       35.21     17.89 o 
   2   5   7       30.00       28.70     18.39 o 
   3   5   7      157.20      117.24     23.97 o 
   4   5   7      125.81      102.95     31.85 o 
   5   5   7      443.01      414.64     52.73 o 
   6   5   7        5.58        4.08     32.28 o 
   7   5   7       87.04       67.65     38.40 o 
   8   5   7       52.89       55.38     45.99 o 
  -9   6   7      253.90      251.01     64.50 o 
  -8   6   7      179.06      179.48     45.97 o 
  -7   6   7        1.09       16.92     31.57 o 
  -6   6   7        2.23       -1.73     27.50 o 
  -5   6   7       32.17       18.24     22.63 o 
  -4   6   7      241.31      163.64     28.02 o 
  -3   6   7      369.17      353.97     34.24 o 
  -2   6   7      987.19      920.40     44.95 o 
  -1   6   7       48.36       40.51     18.26 o 
   0   6   7      345.85      317.82     28.66 o 
   1   6   7      757.26      816.99     39.22 o 
   2   6   7        4.67      -10.24     16.76 o 
   3   6   7        5.57        5.42     18.32 o 
   4   6   7      159.52      112.01     32.18 o 
   5   6   7      379.44      458.52     53.79 o 
   6   6   7       33.18       21.05     33.16 o 
   7   6   7       98.30      121.04     44.50 o 
   8   6   7      420.10      510.17     67.57 o 
  -9   7   7      150.58      119.73     57.30 o 
  -8   7   7       19.88       13.24     36.06 o 
  -7   7   7       79.55       50.94     34.56 o 
  -6   7   7       34.45       34.27     30.66 o 
  -5   7   7        0.06       -0.40     24.42 o 
  -4   7   7      462.35      461.03     40.37 o 
  -3   7   7       17.56       17.14     17.93 o 
  -2   7   7      130.62       94.82     22.75 o 
  -1   7   7       15.83       16.73     17.28 o 
   0   7   7      109.69       76.36     18.41 o 
   1   7   7      828.15      779.05     39.97 o 
   2   7   7       88.61       44.31     20.01 o 
   3   7   7     1737.16     1730.03     56.07 o 
   4   7   7      316.35      289.27     43.19 o 
   5   7   7      146.41      126.45     36.92 o 
   6   7   7        0.20       16.12     33.77 o 
   7   7   7      127.23      146.07     45.88 o 
   8   7   7       55.16       82.89     44.82 o 
  -8   8   7        2.81      -20.00     36.52 o 
  -7   8   7       84.45      126.80     39.44 o 
  -6   8   7        0.04      -19.82     26.83 o 
  -5   8   7      325.42      260.71     40.66 o 
  -4   8   7       32.34       25.62     23.92 o 
  -3   8   7        1.73       -8.24     16.45 o 
  -2   8   7       10.05       15.71     18.13 o 
  -1   8   7        0.03       -4.47     16.05 o 
   0   8   7      106.25       54.45     20.59 o 
   1   8   7      282.13      251.47     27.70 o 
   2   8   7     1301.99     1388.16     50.35 o 
   3   8   7      913.41      986.41     45.02 o 
   4   8   7       58.53       18.78     28.89 o 
   5   8   7      321.19      378.15     50.25 o 
   6   8   7       18.46       19.44     33.58 o 
   7   8   7      263.13      331.08     56.72 o 
   8   8   7       65.12       79.39     46.39 o 
  -8   9   7       42.83       15.81     38.85 o 
  -7   9   7      374.94      415.57     55.88 o 
  -6   9   7      511.25      597.24     60.63 o 
  -5   9   7      635.34      653.99     57.94 o 
  -4   9   7      548.59      563.38     52.86 o 
  -3   9   7        7.80        3.40     20.10 o 
  -2   9   7       42.37       24.48     18.63 o 
  -1   9   7       27.58       19.82     18.49 o 
   0   9   7     1698.40     1671.30     59.16 o 
   1   9   7      489.36      524.26     36.73 o 
   2   9   7       20.52       17.80     17.97 o 
   3   9   7      511.20      462.89     37.52 o 
   4   9   7        5.32       17.66     26.28 o 
   5   9   7       40.45       27.10     30.97 o 
   6   9   7        7.17        6.04     32.98 o 
   7   9   7       50.81       50.75     39.55 o 
   8   9   7       10.99       45.40     45.51 o 
  -8  10   7       24.57       23.93     39.78 o 
  -7  10   7      128.92      125.28     40.83 o 
  -6  10   7       83.05       92.68     35.07 o 
  -5  10   7       19.85       16.28     26.76 o 
  -4  10   7        2.09       -7.18     24.67 o 
  -3  10   7        3.79        0.98     20.80 o 
  -2  10   7      639.46      607.30     40.67 o 
  -1  10   7     1095.59     1053.30     48.17 o 
   0  10   7     1058.51     1123.46     50.51 o 
   1  10   7      210.46      139.97     26.33 o 
   2  10   7       61.45       40.12     19.62 o 
   3  10   7       81.21       32.04     20.67 o 
   4  10   7       64.47       45.15     29.58 o 
   5  10   7       70.47       85.46     34.74 o 
   6  10   7      198.53      255.28     47.20 o 
   7  10   7       35.72       62.98     41.99 o 
   8  10   7      125.91      103.42     49.90 o 
  -8  11   7       47.77       37.28     41.66 o 
  -7  11   7       11.07       28.50     34.88 o 
  -6  11   7      237.57      198.30     42.10 o 
  -5  11   7       19.04        7.90     25.62 o 
  -4  11   7        4.17       10.63     25.12 o 
  -3  11   7       72.99       68.49     26.50 o 
  -2  11   7        5.81        0.11     21.38 o 
  -1  11   7     1277.04     1247.38     51.67 o 
   0  11   7      808.50      882.22     48.91 o 
   1  11   7       57.68       33.37     20.53 o 
   2  11   7        9.19       -6.12     17.95 o 
   3  11   7       34.71       12.28     19.68 o 
   4  11   7      124.36       91.47     32.58 o 
   5  11   7        0.53        1.01     30.85 o 
   6  11   7       78.59       33.40     34.81 o 
   7  11   7       18.87       13.57     39.22 o 
  -8  12   7      128.69      126.33     46.66 o 
  -7  12   7      224.51      217.03     48.57 o 
  -6  12   7       46.63       23.80     31.87 o 
  -5  12   7        7.94      -10.68     27.23 o 
  -4  12   7       47.86       49.44     27.83 o 
  -3  12   7       63.96       49.70     25.63 o 
  -2  12   7      139.28      140.78     31.73 o 
  -1  12   7      954.29      931.98     57.11 o 
   0  12   7      535.20      448.90     39.92 o 
   1  12   7      492.37      392.27     37.37 o 
   2  12   7      182.78      202.27     30.82 o 
   3  12   7      245.66      208.31     29.09 o 
   4  12   7       10.90       -1.88     23.54 o 
   5  12   7      253.95      244.38     44.38 o 
   6  12   7       30.86        7.34     34.29 o 
   7  12   7       84.57       78.65     43.28 o 
  -8  13   7       40.90       27.14     42.88 o 
  -7  13   7      156.39      134.94     42.90 o 
  -6  13   7       75.34       44.90     33.03 o 
  -5  13   7      439.62      486.84     53.89 o 
  -4  13   7     1231.86     1315.88     70.63 o 
  -3  13   7      146.44       99.79     29.71 o 
  -2  13   7        5.13       -0.87     20.70 o 
  -1  13   7     2349.88     2787.14     93.83 o 
   0  13   7      420.01      324.59     35.29 o 
   1  13   7       53.08       24.93     20.95 o 
   2  13   7       25.06       10.65     21.21 o 
   3  13   7       42.23        8.55     24.05 o 
   4  13   7        3.92      -14.14     22.32 o 
   5  13   7       60.54       32.59     33.18 o 
   6  13   7      165.89      176.94     47.09 o 
   7  13   7       10.59        2.49     37.71 o 
  -8  14   7        9.31       -7.08     40.21 o 
  -7  14   7        6.14       20.54     37.38 o 
  -6  14   7       18.89       -1.89     29.98 o 
  -5  14   7       15.43       17.39     27.49 o 
  -4  14   7        0.59       -2.96     26.26 o 
  -3  14   7      597.80      666.80     57.44 o 
  -2  14   7      419.28      362.90     43.87 o 
  -1  14   7      218.38      182.86     33.79 o 
   0  14   7        6.77        1.02     22.37 o 
   1  14   7        5.86       -4.00     19.60 o 
   2  14   7      370.40      318.67     36.41 o 
   3  14   7       48.51       46.22     27.02 o 
   4  14   7       35.69       15.00     24.76 o 
   5  14   7       35.00       -0.34     32.07 o 
   6  14   7       36.23       38.10     38.10 o 
   7  14   7       35.78       66.91     43.01 o 
  -8  15   7        1.01        3.09     43.25 o 
  -7  15   7      234.23      276.01     52.64 o 
  -6  15   7       89.09       50.05     34.50 o 
  -5  15   7       14.94       26.42     29.46 o 
  -4  15   7       12.49      -12.66     24.71 o 
  -3  15   7        3.48        0.65     24.82 o 
  -2  15   7      141.63      110.82     31.78 o 
  -1  15   7        0.13       -3.04     22.42 o 
   0  15   7       32.56       11.29     23.28 o 
   1  15   7      256.92      246.12     33.07 o 
   2  15   7      168.97      129.25     28.86 o 
   3  15   7        8.17        8.65     25.81 o 
   4  15   7        1.04       19.65     28.71 o 
   5  15   7      326.04      314.16     50.16 o 
   6  15   7        0.59       -8.20     35.06 o 
   7  15   7       13.18        4.64     41.11 o 
  -7  16   7       62.42       46.93     39.70 o 
  -6  16   7       18.22       -7.71     31.47 o 
  -5  16   7       20.94        2.70     28.48 o 
  -4  16   7      382.46      417.98     52.39 o 
  -3  16   7      491.87      506.36     51.92 o 
  -2  16   7        4.24       -6.99     23.84 o 
  -1  16   7       95.00       93.81     29.34 o 
   0  16   7      423.47      414.96     48.33 o 
   1  16   7        3.19       -6.91     22.39 o 
   2  16   7      197.20      175.76     31.38 o 
   3  16   7      137.17       96.88     31.42 o 
   4  16   7      195.43      229.53     42.42 o 
   5  16   7        8.23       -9.60     36.03 o 
   6  16   7      256.05      275.98     52.19 o 
   7  16   7       79.37      124.44     50.79 o 
  -7  17   7       19.80        6.44     37.95 o 
  -6  17   7       36.16       38.88     35.82 o 
  -5  17   7      234.36      228.05     44.77 o 
  -4  17   7       64.19       30.22     28.96 o 
  -3  17   7        0.01      -12.00     23.58 o 
  -2  17   7        0.08       -0.24     25.43 o 
  -1  17   7     1198.63     1345.36     71.44 o 
   0  17   7      376.26      312.65     43.59 o 
   1  17   7        9.94        1.53     23.39 o 
   2  17   7      163.83      148.22     35.92 o 
   3  17   7       23.14       14.78     28.39 o 
   4  17   7        2.99       -3.65     28.21 o 
   5  17   7      393.07      447.04     66.95 o 
   6  17   7       70.37      113.37     50.95 o 
  -7  18   7        0.82       -7.18     40.63 o 
  -6  18   7        2.02       -0.20     32.98 o 
  -5  18   7       60.65       48.13     34.30 o 
  -4  18   7      188.02      134.84     36.96 o 
  -3  18   7       24.49       32.61     28.06 o 
  -2  18   7        3.40        7.32     26.70 o 
  -1  18   7       10.01       -7.42     23.60 o 
   0  18   7      885.94      995.79     70.15 o 
   1  18   7       49.94       21.64     26.53 o 
   2  18   7       71.60       53.37     29.77 o 
   3  18   7       66.39       43.92     35.24 o 
   4  18   7       41.42       31.96     32.23 o 
   5  18   7      163.16      110.71     45.52 o 
   6  18   7        2.08        9.85     43.81 o 
  -7  19   7        7.45        8.79     41.28 o 
  -6  19   7       32.73       29.36     35.28 o 
  -5  19   7       27.01       22.23     34.33 o 
  -4  19   7       36.36       11.56     29.63 o 
  -3  19   7      416.35      395.09     52.57 o 
  -2  19   7      324.01      352.90     47.59 o 
  -1  19   7      110.01      111.56     32.44 o 
   0  19   7       18.44       31.09     27.87 o 
   1  19   7       64.02       60.53     27.83 o 
   2  19   7       17.42        9.34     26.64 o 
   3  19   7        0.06       -9.41     32.61 o 
   4  19   7      404.89      448.03     54.29 o 
   5  19   7       27.99       42.03     41.47 o 
   6  19   7       44.34       59.85     47.90 o 
  -7  20   7        1.41       10.70     39.02 o 
  -6  20   7        0.52       -3.12     34.70 o 
  -5  20   7       10.60       -3.61     32.99 o 
  -4  20   7       71.95       58.81     34.33 o 
  -3  20   7      374.26      421.35     53.21 o 
  -2  20   7      743.64      852.49     70.26 o 
  -1  20   7      327.02      342.28     46.68 o 
   0  20   7      267.28      233.23     41.51 o 
   1  20   7      385.53      407.70     50.18 o 
   2  20   7      342.14      318.56     46.42 o 
   3  20   7      224.09      226.83     48.55 o 
   4  20   7      374.49      390.85     64.66 o 
   5  20   7        0.00      -39.50     38.04 o 
   6  20   7       75.50       39.83     50.19 o 
  -6  21   7        1.13        7.61     37.80 o 
  -5  21   7        1.60      -16.85     33.82 o 
  -4  21   7       61.70       37.89     34.07 o 
  -3  21   7        1.50       -1.81     28.92 o 
  -2  21   7      489.47      475.56     54.37 o 
  -1  21   7      103.61       56.81     31.03 o 
   0  21   7        0.06      -14.11     24.89 o 
   1  21   7       57.12       62.91     32.03 o 
   2  21   7       48.32       47.27     30.45 o 
   3  21   7       42.69        8.55     33.65 o 
   4  21   7        8.97       18.98     40.14 o 
   5  21   7       47.02       44.11     56.74 o 
   6  21   7       51.77      -27.37     41.34 o 
  -6  22   7        3.86       -9.60     39.40 o 
  -5  22   7        1.42        4.76     34.36 o 
  -4  22   7       35.28       23.92     32.79 o 
  -3  22   7        0.03        2.72     29.95 o 
  -2  22   7        0.06        0.81     29.92 o 
  -1  22   7      384.96      441.15     53.46 o 
   0  22   7       15.40        7.93     26.45 o 
   1  22   7       81.12      112.67     35.13 o 
   2  22   7        6.90        3.67     28.71 o 
   3  22   7       37.33       46.20     39.24 o 
   4  22   7       21.14        7.86     40.33 o 
   5  22   7        9.82       15.52     58.36 o 
  -6  23   7       31.06       30.53     43.25 o 
  -5  23   7       76.80       52.55     39.26 o 
  -4  23   7       69.87       51.88     35.26 o 
  -3  23   7      141.65      162.82     40.61 o 
  -2  23   7        1.10      -10.52     29.42 o 
  -1  23   7      292.74      331.80     50.01 o 
   0  23   7      141.84      136.34     38.35 o 
   1  23   7      178.47      206.57     42.33 o 
   2  23   7        8.99        7.75     31.32 o 
   3  23   7        1.25       29.18     37.50 o 
   4  23   7      135.91      118.26     47.84 o 
   5  23   7       90.46       66.15     59.15 o 
  -5  24   7      104.19      112.69     44.12 o 
  -4  24   7      300.45      327.13     53.00 o 
  -3  24   7      171.81      176.12     44.65 o 
  -2  24   7      125.82      105.58     36.93 o 
  -1  24   7       23.58       -4.53     28.54 o 
   0  24   7       36.68        8.68     30.62 o 
   1  24   7        2.66        8.48     28.69 o 
   2  24   7      201.56      199.22     44.75 o 
   3  24   7      123.59       85.52     44.04 o 
   4  24   7      114.47       78.17     46.18 o 
   5  24   7       18.33        9.21     53.90 o 
  -5  25   7        8.40       26.48     39.53 o 
  -4  25   7       29.07       49.11     40.12 o 
  -3  25   7       36.46       16.87     33.15 o 
  -2  25   7        1.23       -9.80     29.20 o 
  -1  25   7      147.46      132.80     41.81 o 
   0  25   7        9.72       23.12     31.03 o 
   1  25   7       32.39       34.73     33.49 o 
   2  25   7      186.95      160.34     42.67 o 
   3  25   7        0.89      -13.63     39.28 o 
   4  25   7       74.70       42.60     46.90 o 
  -4  26   7      245.42      205.29     50.55 o 
  -3  26   7       23.73       17.55     34.32 o 
  -2  26   7      114.56      103.03     39.88 o 
  -1  26   7        5.43       19.51     32.85 o 
   0  26   7       28.01       11.90     30.84 o 
   1  26   7        0.07       -8.50     32.39 o 
   2  26   7       32.31       51.89     36.66 o 
   3  26   7      327.72      372.03     66.18 o 
   4  26   7        0.08       -8.64     44.18 o 
  -4  27   7       31.57       35.75     39.68 o 
  -3  27   7      160.17      183.23     46.98 o 
  -2  27   7       98.32      124.36     42.90 o 
  -1  27   7       28.13       12.08     34.54 o 
   0  27   7       60.88       85.60     38.65 o 
   1  27   7      106.46       96.82     41.98 o 
   2  27   7       25.22       43.83     39.54 o 
   3  27   7      108.98      148.62     53.24 o 
  -3  28   7      312.42      424.96     62.59 o 
  -2  28   7       61.94       89.82     41.60 o 
  -1  28   7       18.60       17.26     34.65 o 
   0  28   7       46.72       21.54     37.61 o 
   1  28   7       98.70      110.44     45.10 o 
   2  28   7       46.31       20.18     38.23 o 
  -2  29   7        6.72       12.69     38.12 o 
  -1  29   7        6.59       -6.23     37.88 o 
   0  29   7        4.92       -3.40     36.48 o 
   1  29   7        0.01      -15.89     37.84 o 
   2  29   7        2.35        9.34     39.83 o 
  -1  30   7        5.84        5.69     36.77 o 
   0  30   7        5.69        4.12     39.43 o 
  -8   0   8      215.88      403.00    134.44 o 
  -7   0   8        2.38       15.90     42.19 o 
  -6   0   8       32.02       28.83     48.84 o 
  -5   0   8        9.69        1.38     38.26 o 
  -4   0   8        8.75       -8.05     33.57 o 
  -3   0   8      568.84      489.77     71.17 o 
  -2   0   8      267.55      247.06     40.50 o 
  -1   0   8        8.08       -0.40     23.20 o 
   0   0   8       20.96       -4.37     24.37 o 
   1   0   8        3.92       14.29     27.39 o 
   2   0   8       11.51        2.19     27.14 o 
   3   0   8      823.49      941.00     75.08 o 
   4   0   8     1472.26     1861.84    119.73 o 
   5   0   8      291.08      361.95     75.91 o 
   6   0   8      144.88      175.06     66.18 o 
   7   0   8      355.15      430.14     91.20 o 
  -8   1   8       76.78      118.39     51.66 o 
  -7   1   8       32.48       23.25     42.10 o 
  -6   1   8      122.99      107.46     38.63 o 
  -5   1   8        3.66       16.14     27.78 o 
  -4   1   8      531.84      461.76     50.33 o 
  -3   1   8     1574.24     1566.46     60.80 o 
  -2   1   8     1186.62     1122.76     42.35 o 
  -1   1   8       74.75       65.89     20.26 o 
   0   1   8      277.32      234.50     28.63 o 
   1   1   8      936.83      954.07     44.27 o 
   2   1   8       25.78       14.78     19.85 o 
   3   1   8       88.74       59.27     23.39 o 
   4   1   8       24.31       29.50     31.25 o 
   5   1   8        0.05       -1.68     31.47 o 
   6   1   8       33.11        8.42     37.62 o 
   7   1   8        0.08       -7.10     42.14 o 
  -8   2   8       11.90       12.94     51.31 o 
  -7   2   8        0.77        7.54     39.69 o 
  -6   2   8       62.11       38.10     32.41 o 
  -5   2   8        7.07       19.15     28.42 o 
  -4   2   8       20.99        0.21     20.68 o 
  -3   2   8      227.06      171.07     29.06 o 
  -2   2   8       41.57       32.32     20.74 o 
  -1   2   8        5.56        4.12     17.02 o 
   0   2   8      204.81      152.30     25.36 o 
   1   2   8        1.10        4.46     19.11 o 
   2   2   8       21.86       14.06     20.14 o 
   3   2   8        5.32        1.26     21.12 o 
   4   2   8        5.92        4.58     29.18 o 
   5   2   8       29.69       30.83     33.72 o 
   6   2   8        6.49        7.53     36.16 o 
   7   2   8        1.65      -27.78     41.11 o 
  -8   3   8       65.11       79.94     53.41 o 
  -7   3   8       12.84       20.05     44.21 o 
  -6   3   8       12.84        0.38     34.85 o 
  -5   3   8       20.00        1.05     26.91 o 
  -4   3   8      131.96      108.20     26.87 o 
  -3   3   8      410.15      413.74     40.03 o 
  -2   3   8      235.81      242.62     31.97 o 
  -1   3   8      166.10      122.17     26.20 o 
   0   3   8       28.97       15.73     18.28 o 
   1   3   8      754.95      850.90     46.51 o 
   2   3   8      225.09      175.93     25.39 o 
   3   3   8      355.49      421.60     37.38 o 
   4   3   8       37.46       45.79     32.60 o 
   5   3   8       61.79       41.41     34.72 o 
   6   3   8        0.60       17.19     37.28 o 
   7   3   8       80.22       79.34     46.38 o 
  -8   4   8       36.01       85.06     53.64 o 
  -7   4   8       10.08        5.92     42.18 o 
  -6   4   8      266.18      305.92     57.37 o 
  -5   4   8       72.37       52.64     32.19 o 
  -4   4   8      102.10       71.77     26.16 o 
  -3   4   8      107.60       84.55     25.29 o 
  -2   4   8       11.91       18.98     19.29 o 
  -1   4   8      741.93      863.96     51.74 o 
   0   4   8      764.58      834.62     42.55 o 
   1   4   8      389.41      386.66     35.35 o 
   2   4   8      764.03      718.51     45.72 o 
   3   4   8       32.25       -1.34     22.12 o 
   4   4   8        1.78       -8.97     29.03 o 
   5   4   8       21.74       27.91     33.52 o 
   6   4   8      141.82      144.98     45.54 o 
   7   4   8      319.60      407.63     60.65 o 
  -8   5   8       14.28       28.55     50.82 o 
  -7   5   8        3.95      -22.20     39.55 o 
  -6   5   8       70.28       43.53     39.55 o 
  -5   5   8       29.98       -2.82     28.50 o 
  -4   5   8      142.68       65.33     24.97 o 
  -3   5   8      772.12      788.28     48.85 o 
  -2   5   8       44.25       13.08     20.07 o 
  -1   5   8     1435.84     1487.01     59.54 o 
   0   5   8      201.57      170.49     29.52 o 
   1   5   8      111.30       94.98     23.73 o 
   2   5   8        0.89        6.01     20.36 o 
   3   5   8       24.00        0.11     23.79 o 
   4   5   8       16.45        2.76     29.55 o 
   5   5   8       27.59       -0.14     32.05 o 
   6   5   8        0.87        1.62     35.45 o 
   7   5   8        7.82        8.77     42.65 o 
  -8   6   8       16.39       25.47     46.71 o 
  -7   6   8       13.86       19.21     42.81 o 
  -6   6   8       56.25       59.32     33.47 o 
  -5   6   8        1.55      -23.43     26.86 o 
  -4   6   8       51.13       50.76     28.53 o 
  -3   6   8       43.77       21.72     22.39 o 
  -2   6   8       47.57       22.88     20.78 o 
  -1   6   8     1572.54     1869.23     66.85 o 
   0   6   8     2221.02     2621.32     78.03 o 
   1   6   8       19.61        8.50     21.15 o 
   2   6   8      480.05      488.69     38.96 o 
   3   6   8        0.69      -17.25     21.58 o 
   4   6   8        0.31       -4.31     29.65 o 
   5   6   8        1.25        8.76     34.31 o 
   6   6   8        0.20       11.26     37.92 o 
   7   6   8      137.53       81.63     47.60 o 
  -8   7   8      312.31      426.35     74.47 o 
  -7   7   8      222.19      175.53     55.49 o 
  -6   7   8        9.90       25.40     31.57 o 
  -5   7   8        3.55       -5.55     28.93 o 
  -4   7   8      179.60      133.37     34.47 o 
  -3   7   8       60.15       60.30     27.70 o 
  -2   7   8       18.02       12.85     19.76 o 
  -1   7   8      517.56      512.84     43.48 o 
   0   7   8       13.97        2.54     20.46 o 
   1   7   8      759.85      839.89     54.12 o 
   2   7   8        2.16      -11.22     19.94 o 
   3   7   8      165.67      145.98     31.31 o 
   4   7   8        3.65      -11.25     29.71 o 
   5   7   8       21.27       33.23     34.77 o 
   6   7   8        0.14       20.90     37.73 o 
   7   7   8       81.62       89.52     45.40 o 
  -8   8   8       69.06       67.47     54.90 o 
  -7   8   8      547.14      675.96     70.11 o 
  -6   8   8       34.32       32.03     32.89 o 
  -5   8   8       75.82       41.36     31.42 o 
  -4   8   8      204.55      180.92     37.49 o 
  -3   8   8       42.84       28.88     25.93 o 
  -2   8   8       10.40       -0.27     20.75 o 
  -1   8   8       44.53       33.33     21.27 o 
   0   8   8       15.09       32.62     22.36 o 
   1   8   8       13.77      -10.95     20.10 o 
   2   8   8       43.26       32.77     22.71 o 
   3   8   8       94.08       42.00     26.64 o 
   4   8   8       18.08       24.58     31.97 o 
   5   8   8       17.37       10.21     34.60 o 
   6   8   8      127.22      115.65     43.53 o 
   7   8   8        7.22       -3.16     42.49 o 
  -8   9   8       28.97       31.78     52.88 o 
  -7   9   8       33.23        9.62     38.84 o 
  -6   9   8       10.78        6.15     34.12 o 
  -5   9   8       23.60        9.99     31.53 o 
  -4   9   8        1.48       11.16     26.99 o 
  -3   9   8      171.61      134.17     33.42 o 
  -2   9   8        5.48       -8.54     23.27 o 
  -1   9   8      413.17      402.63     39.21 o 
   0   9   8       65.45       35.77     22.19 o 
   1   9   8      367.90      414.85     51.19 o 
   2   9   8       42.97       41.03     24.62 o 
   3   9   8        1.74      -17.76     23.80 o 
   4   9   8        0.51       10.75     30.38 o 
   5   9   8      104.71      126.92     41.09 o 
   6   9   8        0.27       -8.43     37.86 o 
   7   9   8        0.31      -30.25     41.01 o 
  -7  10   8       68.10      109.06     43.78 o 
  -6  10   8      105.19       79.59     37.94 o 
  -5  10   8      227.69      232.85     43.51 o 
  -4  10   8      389.49      441.94     51.87 o 
  -3  10   8       37.54       39.93     27.29 o 
  -2  10   8      304.63      250.07     39.54 o 
  -1  10   8       44.23       28.53     25.91 o 
   0  10   8      104.61       80.29     25.44 o 
   1  10   8      181.67      123.97     28.79 o 
   2  10   8      136.25      115.21     28.53 o 
   3  10   8       60.15       73.18     31.39 o 
   4  10   8        0.09       -7.50     31.99 o 
   5  10   8       36.88       34.97     35.71 o 
   6  10   8       74.49       48.37     42.67 o 
   7  10   8        6.27       -7.88     42.65 o 
  -7  11   8      572.42      732.20     74.96 o 
  -6  11   8       15.17        2.12     33.31 o 
  -5  11   8       99.27       83.62     34.68 o 
  -4  11   8      193.45      185.32     39.03 o 
  -3  11   8       39.52       34.47     27.73 o 
  -2  11   8       36.08       49.75     28.64 o 
  -1  11   8      477.53      652.97     57.96 o 
   0  11   8      285.45      219.83     32.92 o 
   1  11   8      321.03      228.71     34.06 o 
   2  11   8       90.62       55.63     25.58 o 
   3  11   8       58.18       69.12     30.14 o 
   4  11   8       21.53      -13.27     35.63 o 
   5  11   8      130.57       78.63     37.77 o 
   6  11   8      117.13      114.46     45.75 o 
  -7  12   8      229.18      249.71     51.67 o 
  -6  12   8      122.02      120.22     40.41 o 
  -5  12   8       93.20      113.46     38.63 o 
  -4  12   8       14.52       -2.32     27.58 o 
  -3  12   8      105.20       82.62     32.26 o 
  -2  12   8       60.65       43.06     27.75 o 
  -1  12   8      131.56      101.04     31.27 o 
   0  12   8     1717.61     2049.73     84.42 o 
   1  12   8      393.41      417.56     42.24 o 
   2  12   8       14.39       -3.98     23.05 o 
   3  12   8       46.23       36.76     30.44 o 
   4  12   8      100.40       59.39     39.62 o 
   5  12   8       63.22       36.49     42.44 o 
   6  12   8      230.66      281.21     55.58 o 
  -7  13   8       44.75       27.99     38.92 o 
  -6  13   8        2.43      -14.45     33.35 o 
  -5  13   8        3.51        7.41     31.84 o 
  -4  13   8       14.28       -6.44     26.79 o 
  -3  13   8        0.91       -2.57     25.56 o 
  -2  13   8       13.44       17.17     26.43 o 
  -1  13   8       33.25       19.06     26.91 o 
   0  13   8        0.61        4.77     26.40 o 
   1  13   8       22.45       19.62     27.08 o 
   2  13   8      184.27       93.00     28.77 o 
   3  13   8       89.40      111.64     35.76 o 
   4  13   8      527.10      497.28     67.87 o 
   5  13   8      110.21       90.11     44.63 o 
   6  13   8       18.17      -12.02     44.83 o 
  -7  14   8       17.81       19.31     40.18 o 
  -6  14   8      208.69      281.52     52.55 o 
  -5  14   8      382.66      522.14     60.81 o 
  -4  14   8      561.29      555.78     59.38 o 
  -3  14   8       70.84       47.87     29.73 o 
  -2  14   8       26.68       30.88     29.99 o 
  -1  14   8      424.04      365.81     47.35 o 
   0  14   8     1027.86     1225.45     68.37 o 
   1  14   8        3.48        5.29     26.22 o 
   2  14   8       40.35        9.49     24.12 o 
   3  14   8      114.55       84.82     34.35 o 
   4  14   8       20.04       30.02     38.15 o 
   5  14   8       32.74       31.97     42.84 o 
   6  14   8       38.12       15.49     46.24 o 
  -7  15   8       53.77       84.04     44.58 o 
  -6  15   8       27.66       43.02     38.04 o 
  -5  15   8       20.25        8.40     32.96 o 
  -4  15   8        0.35       -4.59     29.27 o 
  -3  15   8       87.13       62.71     31.32 o 
  -2  15   8        5.51       -6.25     27.48 o 
  -1  15   8       34.83       48.99     30.58 o 
   0  15   8       14.07        8.50     25.67 o 
   1  15   8        1.24        1.98     27.55 o 
   2  15   8      633.77      768.24     64.55 o 
   3  15   8       94.25       87.22     34.76 o 
   4  15   8       21.04       36.28     37.85 o 
   5  15   8       52.88       59.26     44.22 o 
   6  15   8       48.40       22.30     47.90 o 
  -6  16   8       54.04       61.80     39.25 o 
  -5  16   8       24.35       24.64     35.70 o 
  -4  16   8       20.58       24.98     32.69 o 
  -3  16   8      173.25      153.01     37.74 o 
  -2  16   8      419.86      445.11     53.70 o 
  -1  16   8       51.90       23.00     28.19 o 
   0  16   8      110.53      103.85     34.02 o 
   1  16   8       15.59        7.85     26.97 o 
   2  16   8       72.13       60.38     31.21 o 
   3  16   8       51.98       18.26     35.39 o 
   4  16   8        0.59       -9.83     36.20 o 
   5  16   8       27.00       31.59     44.48 o 
   6  16   8       33.64       10.58     48.71 o 
  -6  17   8        0.16        8.61     39.68 o 
  -5  17   8       20.77       25.20     36.42 o 
  -4  17   8      101.52       59.93     36.42 o 
  -3  17   8      247.60      198.31     40.98 o 
  -2  17   8        4.87        1.66     27.24 o 
  -1  17   8        1.35       -2.25     26.91 o 
   0  17   8       52.84       39.29     30.79 o 
   1  17   8        0.04       -6.45     25.69 o 
   2  17   8      396.88      512.28     56.54 o 
   3  17   8       16.83        6.00     37.19 o 
   4  17   8       22.48       38.29     47.82 o 
   5  17   8       46.08       17.86     43.43 o 
  -6  18   8        4.26       -3.80     37.42 o 
  -5  18   8       83.54       76.28     38.85 o 
  -4  18   8      167.20      150.14     40.49 o 
  -3  18   8       98.16       72.04     34.79 o 
  -2  18   8      100.86       60.77     32.37 o 
  -1  18   8       62.61       47.37     31.27 o 
   0  18   8      652.90      812.55     68.58 o 
   1  18   8       85.52       78.14     32.17 o 
   2  18   8       48.28       40.08     34.05 o 
   3  18   8       51.89       42.94     37.42 o 
   4  18   8      454.47      585.20     96.48 o 
   5  18   8      144.46      131.93     51.27 o 
  -6  19   8       22.37       21.89     40.16 o 
  -5  19   8      180.39      188.71     48.28 o 
  -4  19   8        1.79        4.21     34.30 o 
  -3  19   8        3.19        6.62     30.60 o 
  -2  19   8       33.03       14.55     31.05 o 
  -1  19   8        0.05       11.95     29.45 o 
   0  19   8       18.27        5.76     28.34 o 
   1  19   8       96.31       49.10     33.05 o 
   2  19   8       75.29       99.02     36.45 o 
   3  19   8      217.15      213.58     51.45 o 
   4  19   8      465.68      600.17    100.24 o 
   5  19   8       14.80      -19.92     56.73 o 
  -5  20   8        0.80       -1.08     37.39 o 
  -4  20   8        8.13        1.15     33.82 o 
  -3  20   8       78.23       65.68     36.05 o 
  -2  20   8      125.06       98.00     36.96 o 
  -1  20   8       24.39       33.63     31.09 o 
   0  20   8       98.30       59.07     34.87 o 
   1  20   8       33.63       34.24     32.31 o 
   2  20   8      128.91      133.37     39.52 o 
   3  20   8      108.64       70.66     43.25 o 
   4  20   8       83.71       60.52     57.10 o 
   5  20   8       57.04       29.13     60.31 o 
  -5  21   8       71.47       83.63     42.83 o 
  -4  21   8       40.97       46.17     38.85 o 
  -3  21   8      232.76      284.84     49.31 o 
  -2  21   8      176.58      157.09     41.32 o 
  -1  21   8      116.44       73.78     33.99 o 
   0  21   8      142.74       84.42     36.66 o 
   1  21   8      165.83      170.36     42.49 o 
   2  21   8      112.61      179.80     43.30 o 
   3  21   8       21.64        4.48     39.02 o 
   4  21   8       73.61       71.05     62.60 o 
  -5  22   8       23.26       56.42     42.53 o 
  -4  22   8        0.54       10.00     37.39 o 
  -3  22   8       55.11       15.31     35.20 o 
  -2  22   8      227.70      232.59     46.97 o 
  -1  22   8       34.35       41.28     33.49 o 
   0  22   8      107.10      129.31     41.80 o 
   1  22   8      132.99      139.52     42.40 o 
   2  22   8        0.00        1.72     33.68 o 
   3  22   8        7.74       31.91     41.18 o 
   4  22   8       13.80       17.04     58.00 o 
  -4  23   8        0.41       17.99     37.60 o 
  -3  23   8       70.81       94.50     39.41 o 
  -2  23   8       13.38       21.12     34.40 o 
  -1  23   8       41.45       44.40     35.30 o 
   0  23   8       53.78       64.18     37.05 o 
   1  23   8      142.56      168.51     44.90 o 
   2  23   8      184.32      155.58     52.43 o 
   3  23   8      269.72      259.61     60.85 o 
  -4  24   8       20.91       31.62     39.06 o 
  -3  24   8      108.10       68.84     43.35 o 
  -2  24   8       23.16        4.53     35.56 o 
  -1  24   8        1.85       16.27     35.47 o 
   0  24   8       63.46       86.99     39.79 o 
   1  24   8      223.61      304.87     53.53 o 
   2  24   8       63.74       60.96     45.98 o 
   3  24   8       25.17       21.72     44.31 o 
  -3  25   8      260.10      317.86     57.88 o 
  -2  25   8        4.55        4.89     36.10 o 
  -1  25   8      100.91       97.34     41.73 o 
   0  25   8        5.40       -2.34     37.66 o 
   1  25   8       88.44       91.36     42.16 o 
   2  25   8      231.27      214.53     60.69 o 
  -2  26   8        2.31       20.37     37.76 o 
  -1  26   8        4.07       47.85     37.86 o 
   0  26   8      155.94      139.57     46.76 o 
   1  26   8      258.68      348.46     57.38 o 
  -1  27   8        0.63       -2.38     35.83 o 
   0  27   8        2.65       -3.38     40.69 o 
  -7   1   9      142.84      295.24     82.51 o 
  -6   1   9       98.29       75.05     46.79 o 
  -5   1   9       48.25       61.37     36.33 o 
  -4   1   9        0.89        8.41     28.47 o 
  -3   1   9       37.58       20.46     27.69 o 
  -2   1   9      588.80      514.82     53.93 o 
  -1   1   9      152.44       98.93     28.13 o 
   0   1   9        6.04        1.25     23.87 o 
   1   1   9      474.88      588.87     45.11 o 
   2   1   9       75.46       53.35     25.99 o 
   3   1   9       58.66       37.14     33.79 o 
   4   1   9      115.64      135.64     42.44 o 
   5   1   9      209.72      292.96     55.89 o 
   6   1   9       91.37       84.67     45.45 o 
  -7   2   9       25.70       24.49     57.85 o 
  -6   2   9        0.61      -18.34     42.97 o 
  -5   2   9      922.95     1142.34    119.64 o 
  -4   2   9      110.10       73.14     34.14 o 
  -3   2   9      873.69      981.89     65.39 o 
  -2   2   9       92.11       49.97     29.33 o 
  -1   2   9        0.04        6.57     23.42 o 
   0   2   9        9.83       -8.68     22.39 o 
   1   2   9      400.20      397.53     37.80 o 
   2   2   9      171.53      195.82     32.45 o 
   3   2   9      247.23      320.88     48.19 o 
   4   2   9      138.63      163.36     44.09 o 
   5   2   9       66.98       46.53     39.62 o 
   6   2   9       12.94       16.73     41.16 o 
  -7   3   9       18.88       -8.62     47.61 o 
  -6   3   9      119.74       38.23     46.14 o 
  -5   3   9       63.10       61.40     41.86 o 
  -4   3   9        6.98       -4.61     28.56 o 
  -3   3   9       71.95       54.76     29.65 o 
  -2   3   9        0.43       -8.84     22.12 o 
  -1   3   9      283.85      210.38     34.31 o 
   0   3   9      238.54      261.17     34.67 o 
   1   3   9        3.97        8.65     22.10 o 
   2   3   9       28.36       12.33     23.88 o 
   3   3   9        1.63        0.65     31.83 o 
   4   3   9      209.89      146.03     43.18 o 
   5   3   9       33.67       12.96     38.58 o 
   6   3   9       44.29       80.82     45.85 o 
  -7   4   9        5.54        8.44     48.31 o 
  -6   4   9        9.47       12.46     42.58 o 
  -5   4   9        2.67       -5.67     37.82 o 
  -4   4   9       18.43        8.93     33.72 o 
  -3   4   9        1.50       -7.44     26.88 o 
  -2   4   9      234.10      187.71     33.18 o 
  -1   4   9       24.25        1.18     22.36 o 
   0   4   9      280.32      264.94     36.57 o 
   1   4   9      144.25       83.46     29.31 o 
   2   4   9        3.92       -4.67     24.73 o 
   3   4   9        2.51       12.27     32.94 o 
   4   4   9      115.92      129.97     42.81 o 
   5   4   9        3.95      -20.40     38.54 o 
   6   4   9       13.01        1.17     45.98 o 
  -7   5   9       19.21       12.91     50.22 o 
  -6   5   9      128.30      108.53     50.31 o 
  -5   5   9       50.88       32.09     40.64 o 
  -4   5   9        3.32      -17.10     32.65 o 
  -3   5   9       39.09       15.53     28.62 o 
  -2   5   9       34.80       37.87     24.57 o 
  -1   5   9      168.92      163.21     31.63 o 
   0   5   9      103.97       82.82     26.73 o 
   1   5   9      335.93      420.21     44.33 o 
   2   5   9      154.04      129.62     32.02 o 
   3   5   9       97.03       46.64     33.26 o 
   4   5   9      250.37      260.35     51.82 o 
   5   5   9      210.95      189.58     49.92 o 
   6   5   9       88.27      114.60     48.17 o 
  -7   6   9       10.56      -16.81     45.90 o 
  -6   6   9        1.36       12.63     41.08 o 
  -5   6   9       18.96        3.50     39.49 o 
  -4   6   9       87.28       71.48     40.34 o 
  -3   6   9      764.62      879.79     66.70 o 
  -2   6   9       79.60       53.73     25.68 o 
  -1   6   9        0.13       -0.62     23.43 o 
   0   6   9      103.48       74.05     26.25 o 
   1   6   9      191.88      134.17     31.85 o 
   2   6   9      187.20      176.81     35.13 o 
   3   6   9       15.64       19.95     36.74 o 
   4   6   9      101.53      130.01     42.09 o 
   5   6   9       25.39       17.41     39.62 o 
   6   6   9       38.09       49.57     43.98 o 
  -7   7   9      222.48      317.29     68.11 o 
  -6   7   9      162.70      192.47     57.59 o 
  -5   7   9        0.34       17.46     38.89 o 
  -4   7   9       43.51       10.03     29.52 o 
  -3   7   9        0.99       -5.56     27.12 o 
  -2   7   9        0.67        8.29     28.15 o 
  -1   7   9      169.57      142.23     30.93 o 
   0   7   9       63.39       17.03     24.59 o 
   1   7   9       19.20        0.57     24.26 o 
   2   7   9        7.35        1.85     26.47 o 
   3   7   9        1.49        2.94     36.33 o 
   4   7   9       11.93        4.64     38.88 o 
   5   7   9       12.93       -4.48     38.86 o 
   6   7   9       18.46       12.93     44.76 o 
  -6   8   9       63.83       52.05     44.78 o 
  -5   8   9        9.67        7.86     33.07 o 
  -4   8   9       31.67       14.05     32.52 o 
  -3   8   9       56.94       77.70     33.62 o 
  -2   8   9       13.05       20.12     29.72 o 
  -1   8   9       62.56       32.76     29.44 o 
   0   8   9       93.11       73.67     28.00 o 
   1   8   9        0.38        3.76     24.72 o 
   2   8   9       97.78       90.74     31.31 o 
   3   8   9      127.67      152.23     47.75 o 
   4   8   9      151.17      126.18     48.14 o 
   5   8   9        0.45       -7.98     43.64 o 
   6   8   9      245.71      279.93     59.39 o 
  -6   9   9      230.00      294.63     64.83 o 
  -5   9   9       30.15       20.22     35.43 o 
  -4   9   9        7.11        5.50     30.93 o 
  -3   9   9        3.13       16.20     29.35 o 
  -2   9   9       44.47       32.40     29.33 o 
  -1   9   9       77.70       53.49     29.39 o 
   0   9   9      178.49      130.00     30.72 o 
   1   9   9        9.17      -12.15     24.85 o 
   2   9   9       13.12       27.45     31.00 o 
   3   9   9       13.29        1.34     36.33 o 
   4   9   9       56.33       50.50     43.13 o 
   5   9   9       74.61       83.18     51.41 o 
  -6  10   9       26.09       15.10     38.07 o 
  -5  10   9       78.72       80.92     38.51 o 
  -4  10   9       66.11       53.57     34.21 o 
  -3  10   9       12.94        2.08     29.55 o 
  -2  10   9      247.07      288.69     45.69 o 
  -1  10   9      235.08      205.59     40.70 o 
   0  10   9       15.05       -0.94     28.08 o 
   1  10   9      305.16      303.64     40.85 o 
   2  10   9       20.76      -11.70     29.08 o 
   3  10   9       78.60       28.36     40.38 o 
   4  10   9       27.76       28.85     42.52 o 
   5  10   9       79.73       66.20     51.22 o 
  -6  11   9       12.62        5.79     39.53 o 
  -5  11   9       13.72       15.11     35.26 o 
  -4  11   9       31.21       14.70     31.20 o 
  -3  11   9       13.53       19.79     30.64 o 
  -2  11   9        2.61       17.47     28.54 o 
  -1  11   9      115.55      118.95     36.04 o 
   0  11   9        8.30       10.66     29.17 o 
   1  11   9        0.16       -8.04     26.93 o 
   2  11   9       37.09       13.83     31.26 o 
   3  11   9       76.24       68.23     41.08 o 
   4  11   9       44.99       46.47     43.45 o 
   5  11   9        3.15       -5.12     44.15 o 
  -6  12   9       86.68       71.79     43.40 o 
  -5  12   9       24.93       34.22     37.91 o 
  -4  12   9      206.92      256.42     48.13 o 
  -3  12   9        4.24       24.53     30.90 o 
  -2  12   9       48.55       51.83     32.95 o 
  -1  12   9       41.28       52.50     30.61 o 
   0  12   9        8.91        1.45     29.79 o 
   1  12   9      187.32      174.04     40.75 o 
   2  12   9       41.75       64.01     39.04 o 
   3  12   9        1.43        9.14     37.20 o 
   4  12   9       15.43       -0.81     39.83 o 
   5  12   9       35.15        7.31     47.47 o 
  -6  13   9        7.00       -8.30     38.05 o 
  -5  13   9       21.90        2.72     34.97 o 
  -4  13   9        5.00      -17.96     31.22 o 
  -3  13   9       26.98       17.28     31.46 o 
  -2  13   9        0.02      -12.40     28.97 o 
  -1  13   9       61.09       48.16     32.83 o 
   0  13   9      218.18      279.43     45.78 o 
   1  13   9      270.59      246.81     43.91 o 
   2  13   9       11.21       14.41     36.21 o 
   3  13   9       20.62        8.10     42.51 o 
   4  13   9        6.06        4.15     42.05 o 
   5  13   9      173.03      197.08     59.30 o 
  -6  14   9       92.90      121.06     46.11 o 
  -5  14   9        9.88       15.95     37.77 o 
  -4  14   9      119.99      130.31     42.38 o 
  -3  14   9        0.02      -17.02     28.90 o 
  -2  14   9       61.16       52.99     34.68 o 
  -1  14   9      148.30      120.72     38.12 o 
   0  14   9        5.86       -2.65     28.17 o 
   1  14   9        1.54      -15.44     29.56 o 
   2  14   9       74.67       77.47     40.90 o 
   3  14   9       89.32      119.64     59.89 o 
   4  14   9        2.69       -3.79     44.26 o 
   5  14   9        1.56      -26.39     47.75 o 
  -5  15   9      311.85      355.39     57.67 o 
  -4  15   9      529.93      698.78     70.45 o 
  -3  15   9       27.21       38.35     34.26 o 
  -2  15   9       33.41       30.85     33.26 o 
  -1  15   9        0.01      -13.01     29.13 o 
   0  15   9       41.44       41.69     32.69 o 
   1  15   9        5.18        3.22     31.19 o 
   2  15   9        0.89      -13.19     37.30 o 
   3  15   9       51.06       60.46     60.23 o 
   4  15   9       71.23       65.63     58.35 o 
  -5  16   9       48.35       37.15     40.99 o 
  -4  16   9       65.90       81.14     41.15 o 
  -3  16   9       51.26       54.90     36.92 o 
  -2  16   9        1.67      -13.50     29.92 o 
  -1  16   9       20.37       20.31     31.89 o 
   0  16   9       38.62       19.29     33.19 o 
   1  16   9       44.29       29.55     33.21 o 
   2  16   9      240.78      312.11     59.24 o 
   3  16   9      941.79     1342.18    140.36 o 
   4  16   9        0.60       -4.02     54.47 o 
  -5  17   9       50.78       21.40     40.25 o 
  -4  17   9        0.59      -20.09     35.85 o 
  -3  17   9       21.21       26.05     36.70 o 
  -2  17   9       95.35       57.91     37.23 o 
  -1  17   9      140.82      190.81     51.27 o 
   0  17   9      266.21      320.89     50.49 o 
   1  17   9       65.32       62.55     36.79 o 
   2  17   9        4.44       -6.95     38.38 o 
   3  17   9        0.93       -0.24     52.35 o 
   4  17   9        4.95       -9.73     52.33 o 
  -4  18   9        0.82        2.05     35.35 o 
  -3  18   9       81.20       44.25     37.30 o 
  -2  18   9       37.55       47.60     36.06 o 
  -1  18   9       58.65       62.64     37.46 o 
   0  18   9        7.85      -10.58     32.47 o 
   1  18   9      287.44      332.94     52.66 o 
   2  18   9      119.07      105.82     44.22 o 
   3  18   9       14.84       15.86     49.92 o 
  -4  19   9       25.70       28.98     39.98 o 
  -3  19   9        3.56       22.22     35.04 o 
  -2  19   9        7.77        0.96     35.84 o 
  -1  19   9       22.41        4.69     33.60 o 
   0  19   9      257.40      329.99     54.18 o 
   1  19   9        0.98      -13.32     34.82 o 
   2  19   9       22.96        9.21     39.57 o 
   3  19   9        8.13       -0.73     55.95 o 
  -4  20   9       26.83       52.23     41.10 o 
  -3  20   9       28.02       13.51     35.90 o 
  -2  20   9      170.46      252.82     50.10 o 
  -1  20   9        1.53        5.10     35.07 o 
   0  20   9       98.39      127.86     41.83 o 
   1  20   9      559.33      717.63     71.27 o 
   2  20   9      193.67      246.55     58.96 o 
   3  20   9       69.02       45.89     58.23 o 
  -3  21   9       19.71       12.37     37.14 o 
  -2  21   9       88.71       51.91     36.98 o 
  -1  21   9       16.00       20.08     36.91 o 
   0  21   9       82.51       70.72     39.23 o 
   1  21   9      175.37      222.43     48.92 o 
   2  21   9       17.63      -20.55     41.80 o 
  -2  22   9        9.03        3.24     36.03 o 
  -1  22   9      161.81      139.33     45.56 o 
   0  22   9        5.07       23.73     39.59 o 
   1  22   9        5.66      -20.43     36.86 o 
  -1  23   9       52.75       40.49     41.84 o 
   0  23   9      463.79      612.60     71.38 o 
  -5   0  10      284.53      503.12    133.81 o 
  -4   0  10      225.98      183.20     64.31 o 
  -3   0  10       88.76      100.54     50.56 o 
  -2   0  10        8.16      -40.21     41.65 o 
  -1   0  10       33.40       34.86     47.52 o 
   0   0  10      386.25      405.21     72.78 o 
   1   0  10      605.11      684.97     91.21 o 
   2   0  10      109.07      131.32     84.53 o 
   3   0  10      277.17      315.66     74.84 o 
   4   0  10      117.38      108.79     67.01 o 
  -5   1  10       55.62       42.52     56.64 o 
  -4   1  10       11.12        4.59     33.90 o 
  -3   1  10        2.92        0.90     31.66 o 
  -2   1  10       26.30       16.39     32.75 o 
  -1   1  10      170.29       98.31     35.47 o 
   0   1  10        4.75      -10.14     29.39 o 
   1   1  10       63.98       44.75     33.42 o 
   2   1  10      492.82      564.85     73.11 o 
   3   1  10        1.04       -5.79     38.13 o 
   4   1  10        3.66      -13.30     40.68 o 
  -5   2  10       17.41        4.68     43.57 o 
  -4   2  10       11.11       11.51     43.15 o 
  -3   2  10        5.42       12.74     32.47 o 
  -2   2  10       57.53       67.01     34.31 o 
  -1   2  10        1.87       -1.21     31.10 o 
   0   2  10       14.67        3.45     30.02 o 
   1   2  10        6.87        8.04     29.69 o 
   2   2  10       32.70       34.66     36.46 o 
   3   2  10       37.67       17.28     44.28 o 
   4   2  10       26.02       39.40     43.64 o 
  -5   3  10      103.46      114.15     53.32 o 
  -4   3  10       74.03       61.95     45.62 o 
  -3   3  10       19.66       11.34     40.33 o 
  -2   3  10       72.75       54.64     38.13 o 
  -1   3  10       54.82       33.19     32.46 o 
   0   3  10       84.84       83.31     34.29 o 
   1   3  10       66.90       50.64     31.67 o 
   2   3  10      351.89      439.50     56.18 o 
   3   3  10      269.96      328.72     66.31 o 
   4   3  10      115.59       90.82     50.26 o 
  -5   4  10       94.67       70.92     45.79 o 
  -4   4  10       38.34       30.60     43.18 o 
  -3   4  10       17.69       12.16     38.86 o 
  -2   4  10       68.29       47.00     41.39 o 
  -1   4  10        2.88       -8.85     30.75 o 
   0   4  10       22.48       35.92     29.04 o 
   1   4  10      300.15      345.30     45.86 o 
   2   4  10       41.52       35.63     37.24 o 
   3   4  10      135.39      133.56     52.17 o 
   4   4  10      221.65      293.49     67.08 o 
  -5   5  10        0.12      -18.41     41.93 o 
  -4   5  10       95.44      118.13     48.84 o 
  -3   5  10        4.85        5.18     36.77 o 
  -2   5  10        2.03      -17.53     35.80 o 
  -1   5  10      120.09      113.41     36.57 o 
   0   5  10       21.93        5.21     28.30 o 
   1   5  10        0.00      -14.09     29.49 o 
   2   5  10       22.24       19.25     34.02 o 
   3   5  10        0.96        7.17     41.10 o 
   4   5  10       94.53       58.72     50.82 o 
  -5   6  10        8.84      -17.08     45.32 o 
  -4   6  10        1.28        8.07     41.22 o 
  -3   6  10       47.70       47.46     44.03 o 
  -2   6  10      131.27       65.21     41.99 o 
  -1   6  10       81.55       77.81     34.72 o 
   0   6  10       38.62       19.90     29.41 o 
   1   6  10       96.50       57.75     32.26 o 
   2   6  10       54.70       43.85     37.12 o 
   3   6  10       16.36      -14.58     40.20 o 
   4   6  10        3.41        3.84     46.86 o 
  -5   7  10      100.60      103.82     50.89 o 
  -4   7  10      254.92      303.49     63.09 o 
  -3   7  10        0.76       -4.47     38.99 o 
  -2   7  10       29.55       21.70     34.83 o 
  -1   7  10       33.51       32.75     34.61 o 
   0   7  10       23.62       23.60     32.95 o 
   1   7  10       39.07       24.45     30.61 o 
   2   7  10      194.16      233.00     47.60 o 
   3   7  10       12.40       -3.86     41.91 o 
   4   7  10      247.54      255.64     65.04 o 
  -5   8  10      120.19      188.90     60.86 o 
  -4   8  10       11.92       13.55     41.08 o 
  -3   8  10        0.41       -2.99     38.21 o 
  -2   8  10       62.89       58.56     36.52 o 
  -1   8  10       26.04       31.42     34.96 o 
   0   8  10        0.13       -7.33     32.30 o 
   1   8  10       17.50        1.19     32.58 o 
   2   8  10        4.78       15.16     36.25 o 
   3   8  10        7.99       15.29     42.89 o 
   4   8  10       80.11       97.32     54.41 o 
  -5   9  10        5.23      -12.34     42.81 o 
  -4   9  10       53.11       56.26     48.46 o 
  -3   9  10       12.50       -2.13     33.43 o 
  -2   9  10      108.09      127.55     40.73 o 
  -1   9  10        3.56        8.72     33.77 o 
   0   9  10        0.00       -0.01     33.20 o 
   1   9  10      107.73       88.73     37.16 o 
   2   9  10       14.06       33.75     35.64 o 
   3   9  10      101.73       83.96     50.96 o 
   4   9  10      127.43      100.03     53.23 o 
  -5  10  10       85.58       84.81     51.84 o 
  -4  10  10       54.86       38.45     43.83 o 
  -3  10  10       62.72       33.83     35.37 o 
  -2  10  10       53.54       73.94     36.72 o 
  -1  10  10       49.44       72.59     36.59 o 
   0  10  10      312.62      311.69     50.15 o 
   1  10  10      235.58      226.42     48.72 o 
   2  10  10        7.42       14.02     40.56 o 
   3  10  10        4.64      -27.67     45.04 o 
   4  10  10      362.45      569.44     84.52 o 
  -4  11  10       19.56       39.01     38.86 o 
  -3  11  10      129.65      151.93     44.00 o 
  -2  11  10       43.20       15.42     34.92 o 
  -1  11  10        3.72       15.02     35.42 o 
   0  11  10       15.92      -14.53     33.39 o 
   1  11  10       24.51        9.65     32.38 o 
   2  11  10      165.11      188.82     55.78 o 
   3  11  10      118.65      169.80     67.67 o 
  -4  12  10       52.44       65.96     42.02 o 
  -3  12  10        1.36       -9.11     36.12 o 
  -2  12  10       23.50       53.64     38.58 o 
  -1  12  10      121.20      114.92     41.39 o 
   0  12  10        0.91       15.73     36.01 o 
   1  12  10       86.33       69.66     39.10 o 
   2  12  10        4.65      -11.51     41.30 o 
   3  12  10       70.80       72.74     64.29 o 
  -4  13  10        0.53        2.90     37.65 o 
  -3  13  10       76.20      110.81     43.69 o 
  -2  13  10        1.38        5.65     34.05 o 
  -1  13  10        9.37       24.74     36.54 o 
   0  13  10       22.58       17.99     35.61 o 
   1  13  10       33.50       18.92     36.65 o 
   2  13  10       64.84       54.08     43.26 o 
   3  13  10       12.26       17.81     55.32 o 
  -4  14  10      121.66      173.05     49.73 o 
  -3  14  10       57.82       78.33     43.37 o 
  -2  14  10        6.13        6.43     36.62 o 
  -1  14  10       69.06      106.92     43.59 o 
   0  14  10      416.48      490.08     60.76 o 
   1  14  10      179.89      159.94     49.30 o 
   2  14  10       21.70       13.64     41.51 o 
  -3  15  10       67.59       51.56     41.15 o 
  -2  15  10        2.08       10.35     38.29 o 
  -1  15  10        8.68       11.79     38.88 o 
   0  15  10        0.09      -33.48     37.67 o 
   1  15  10      107.94      105.79     43.26 o 
   2  15  10        0.17      -12.36     44.01 o 
  -3  16  10        1.11        3.28     38.18 o 
  -2  16  10        0.61       11.43     37.65 o 
  -1  16  10      179.19      186.73     48.74 o 
   0  16  10        2.55        5.11     35.73 o 
   1  16  10      126.30      152.37     47.51 o 
   2  16  10        6.35       -9.42     44.05 o 
  -2  17  10        9.41       -3.85     39.37 o 
  -1  17  10       57.80       65.29     40.13 o 
   0  17  10        2.99       -7.10     36.81 o 
   1  17  10      103.95      114.80     48.78 o 
  -1  18  10      192.38      206.74     50.85 o 
   0  18  10      128.57      123.77     46.21 o 
  -3   1  11       31.18       29.61     48.20 o 
  -2   1  11       21.11       18.78     47.32 o 
  -1   1  11       27.91       -2.40     36.74 o 
   0   1  11      110.40       75.58     41.35 o 
   1   1  11      108.59      107.23     43.37 o 
   2   1  11       64.64       33.46     55.33 o 
  -3   2  11        0.97        2.87     46.07 o 
  -2   2  11      146.87      105.99     50.52 o 
  -1   2  11       98.81       56.84     40.02 o 
   0   2  11       16.87        1.71     38.59 o 
   1   2  11       61.35       74.37     43.61 o 
   2   2  11      204.17      194.37     71.87 o 
  -3   3  11        9.81       22.72     40.62 o 
  -2   3  11        2.54      -17.91     43.85 o 
  -1   3  11      260.54      256.01     62.53 o 
   0   3  11       35.01       58.37     41.01 o 
   1   3  11        1.63      -23.78     36.27 o 
   2   3  11       39.88       72.51     61.98 o 
  -3   4  11        1.53      -15.56     44.76 o 
  -2   4  11       33.54       39.96     45.75 o 
  -1   4  11       23.99        4.08     42.00 o 
   0   4  11       15.61       42.63     46.21 o 
   1   4  11      219.43      239.57     50.67 o 
   2   4  11       61.93       50.28     59.11 o 
  -3   5  11        2.24        7.00     45.66 o 
  -2   5  11      123.51      145.11     54.85 o 
  -1   5  11       17.54       -4.03     44.63 o 
   0   5  11       19.29       39.49     46.55 o 
   1   5  11       86.35       82.01     42.88 o 
  -2   6  11       18.67      -18.20     48.13 o 
  -1   6  11       67.14       31.18     46.01 o 
   0   6  11       70.36       19.70     46.13 o 
   1   6  11       30.32       26.22     47.08 o 
  -2   7  11      212.27      257.43     61.89 o 
  -1   7  11      113.44      101.55     48.59 o 
   0   7  11       23.74       18.24     47.27 o 
   1   7  11        7.29        8.85     40.01 o 
  -2   8  11        0.83        8.85     44.69 o 
  -1   8  11      203.21      182.26     56.72 o 
   0   8  11       18.14       11.13     45.72 o 
   1   8  11       55.09       49.67     48.72 o 
  -1   9  11        3.69       11.27     45.29 o 
   0   9  11      124.95      186.30     50.40 o 
                                                 
